# Supplementary material for: Nucleosomes Shape DNA Polymorphism and Divergence
Source: PLoS Genet. 2014 Jul 3;10(7):e1004457. doi: 10.1371/journal.pgen.1004457 (PMC4081404; doi:10.1371/journal.pgen.1004457)
Supplement: Table S1 — The genomic coordinates (Release 5) for intergenic autosomal 147 bp nucleosomal fragments ±50 flanking bp. (TXT) [file pgen.1004457.s018.txt]

# Table S1. The genomic coordinates (Release 5) for intergenic autosomal 147 bp nucleosomal fragments ±50 flanking bp.
chr2L	7168	7414
chr2L	9554	9800
chr2L	59316	59562
chr2L	60314	60560
chr2L	60822	61068
chr2L	60867	61113
chr2L	61411	61657
chr2L	62064	62310
chr2L	62064	62310
chr2L	62184	62430
chr2L	62746	62992
chr2L	62805	63051
chr2L	63021	63267
chr2L	63051	63297
chr2L	63799	64045
chr2L	63803	64049
chr2L	65238	65484
chr2L	65565	65811
chr2L	66076	66322
chr2L	66487	66733
chr2L	72132	72378
chr2L	79960	80206
chr2L	80003	80249
chr2L	81205	81451
chr2L	81589	81835
chr2L	81775	82021
chr2L	82005	82251
chr2L	82131	82377
chr2L	82160	82406
chr2L	82160	82406
chr2L	88173	88419
chr2L	88999	89245
chr2L	89646	89892
chr2L	90688	90934
chr2L	90935	91181
chr2L	91159	91405
chr2L	91161	91407
chr2L	91219	91465
chr2L	91258	91504
chr2L	91693	91939
chr2L	91753	91999
chr2L	92045	92291
chr2L	92221	92467
chr2L	92334	92580
chr2L	92514	92760
chr2L	92688	92934
chr2L	92839	93085
chr2L	93246	93492
chr2L	93273	93519
chr2L	93308	93554
chr2L	116693	116939
chr2L	131256	131502
chr2L	131306	131552
chr2L	134780	135026
chr2L	134848	135094
chr2L	135493	135739
chr2L	135701	135947
chr2L	136883	137129
chr2L	137067	137313
chr2L	137376	137622
chr2L	137926	138172
chr2L	138376	138622
chr2L	158663	158909
chr2L	291974	292220
chr2L	304514	304760
chr2L	304704	304950
chr2L	304716	304962
chr2L	305191	305437
chr2L	305459	305705
chr2L	346624	346870
chr2L	346702	346948
chr2L	347157	347403
chr2L	347678	347924
chr2L	357915	358161
chr2L	358000	358246
chr2L	358735	358981
chr2L	365821	366067
chr2L	366968	367214
chr2L	367323	367569
chr2L	367375	367621
chr2L	367375	367621
chr2L	368321	368567
chr2L	368385	368631
chr2L	368668	368914
chr2L	368777	369023
chr2L	368777	369023
chr2L	369750	369996
chr2L	369753	369999
chr2L	370523	370769
chr2L	370842	371088
chr2L	371397	371643
chr2L	371797	372043
chr2L	371944	372190
chr2L	372433	372679
chr2L	373508	373754
chr2L	374627	374873
chr2L	374647	374893
chr2L	374810	375056
chr2L	374884	375130
chr2L	375758	376004
chr2L	375887	376133
chr2L	376929	377175
chr2L	377135	377381
chr2L	377674	377920
chr2L	388427	388673
chr2L	388427	388673
chr2L	388694	388940
chr2L	389292	389538
chr2L	389322	389568
chr2L	390357	390603
chr2L	390531	390777
chr2L	390531	390777
chr2L	390968	391214
chr2L	391359	391605
chr2L	392053	392299
chr2L	392704	392950
chr2L	393446	393692
chr2L	393605	393851
chr2L	393656	393902
chr2L	393754	394000
chr2L	394125	394371
chr2L	394494	394740
chr2L	394679	394925
chr2L	394947	395193
chr2L	395009	395255
chr2L	395843	396089
chr2L	395989	396235
chr2L	396234	396480
chr2L	396258	396504
chr2L	403091	403337
chr2L	403183	403429
chr2L	403612	403858
chr2L	403612	403858
chr2L	403774	404020
chr2L	403774	404020
chr2L	403774	404020
chr2L	422495	422741
chr2L	422496	422742
chr2L	422542	422788
chr2L	422674	422920
chr2L	425967	426213
chr2L	426140	426386
chr2L	426162	426408
chr2L	426954	427200
chr2L	427258	427504
chr2L	427831	428077
chr2L	428278	428524
chr2L	428809	429055
chr2L	429659	429905
chr2L	429703	429949
chr2L	430668	430914
chr2L	458875	459121
chr2L	459318	459564
chr2L	465850	466096
chr2L	466760	467006
chr2L	466832	467078
chr2L	467048	467294
chr2L	468552	468798
chr2L	469475	469721
chr2L	469493	469739
chr2L	469702	469948
chr2L	470350	470596
chr2L	471333	471579
chr2L	471462	471708
chr2L	472529	472775
chr2L	472575	472821
chr2L	472582	472828
chr2L	480229	480475
chr2L	480379	480625
chr2L	480538	480784
chr2L	481493	481739
chr2L	481925	482171
chr2L	482131	482377
chr2L	482379	482625
chr2L	483454	483700
chr2L	484205	484451
chr2L	484221	484467
chr2L	485862	486108
chr2L	485863	486109
chr2L	486243	486489
chr2L	487083	487329
chr2L	487411	487657
chr2L	487700	487946
chr2L	487710	487956
chr2L	488812	489058
chr2L	489245	489491
chr2L	489248	489494
chr2L	489262	489508
chr2L	489322	489568
chr2L	490891	491137
chr2L	491198	491444
chr2L	491215	491461
chr2L	491445	491691
chr2L	491890	492136
chr2L	492566	492812
chr2L	492850	493096
chr2L	493030	493276
chr2L	493699	493945
chr2L	493923	494169
chr2L	494162	494408
chr2L	494257	494503
chr2L	494313	494559
chr2L	495024	495270
chr2L	495126	495372
chr2L	495280	495526
chr2L	496208	496454
chr2L	496375	496621
chr2L	496462	496708
chr2L	496963	497209
chr2L	497199	497445
chr2L	497199	497445
chr2L	497439	497685
chr2L	497790	498036
chr2L	497893	498139
chr2L	498523	498769
chr2L	498678	498924
chr2L	499100	499346
chr2L	499316	499562
chr2L	499417	499663
chr2L	499809	500055
chr2L	499842	500088
chr2L	501176	501422
chr2L	501490	501736
chr2L	502578	502824
chr2L	503055	503301
chr2L	504665	504911
chr2L	504946	505192
chr2L	504954	505200
chr2L	505435	505681
chr2L	506283	506529
chr2L	507004	507250
chr2L	508188	508434
chr2L	508210	508456
chr2L	508660	508906
chr2L	508800	509046
chr2L	509455	509701
chr2L	509489	509735
chr2L	510667	510913
chr2L	510962	511208
chr2L	511529	511775
chr2L	511553	511799
chr2L	511565	511811
chr2L	511593	511839
chr2L	512122	512368
chr2L	512760	513006
chr2L	513002	513248
chr2L	513956	514202
chr2L	514220	514466
chr2L	514466	514712
chr2L	514540	514786
chr2L	515114	515360
chr2L	516634	516880
chr2L	517734	517980
chr2L	518803	519049
chr2L	519022	519268
chr2L	519920	520166
chr2L	520840	521086
chr2L	520862	521108
chr2L	521443	521689
chr2L	522177	522423
chr2L	540650	540896
chr2L	544764	545010
chr2L	544829	545075
chr2L	553318	553564
chr2L	553368	553614
chr2L	553521	553767
chr2L	563189	563435
chr2L	563807	564053
chr2L	563812	564058
chr2L	579931	580177
chr2L	580337	580583
chr2L	581039	581285
chr2L	581039	581285
chr2L	581492	581738
chr2L	582440	582686
chr2L	583028	583274
chr2L	595761	596007
chr2L	595830	596076
chr2L	595830	596076
chr2L	596623	596869
chr2L	598068	598314
chr2L	598078	598324
chr2L	598450	598696
chr2L	598811	599057
chr2L	599026	599272
chr2L	599056	599302
chr2L	601369	601615
chr2L	601369	601615
chr2L	601708	601954
chr2L	601944	602190
chr2L	604073	604319
chr2L	604303	604549
chr2L	605378	605624
chr2L	605650	605896
chr2L	605662	605908
chr2L	605721	605967
chr2L	605741	605987
chr2L	605940	606186
chr2L	608155	608401
chr2L	608353	608599
chr2L	608757	609003
chr2L	608886	609132
chr2L	609699	609945
chr2L	610632	610878
chr2L	610750	610996
chr2L	610858	611104
chr2L	612008	612254
chr2L	612060	612306
chr2L	612164	612410
chr2L	612655	612901
chr2L	613460	613706
chr2L	614047	614293
chr2L	614047	614293
chr2L	614209	614455
chr2L	615678	615924
chr2L	616333	616579
chr2L	616452	616698
chr2L	616642	616888
chr2L	617379	617625
chr2L	617944	618190
chr2L	618142	618388
chr2L	618739	618985
chr2L	624263	624509
chr2L	628449	628695
chr2L	628541	628787
chr2L	628676	628922
chr2L	628805	629051
chr2L	629704	629950
chr2L	630390	630636
chr2L	630503	630749
chr2L	630521	630767
chr2L	631024	631270
chr2L	631335	631581
chr2L	631343	631589
chr2L	631343	631589
chr2L	634935	635181
chr2L	635380	635626
chr2L	636246	636492
chr2L	638296	638542
chr2L	638310	638556
chr2L	638730	638976
chr2L	638846	639092
chr2L	638886	639132
chr2L	638935	639181
chr2L	639350	639596
chr2L	715267	715513
chr2L	715316	715562
chr2L	715317	715563
chr2L	716418	716664
chr2L	717044	717290
chr2L	717328	717574
chr2L	719518	719764
chr2L	720605	720851
chr2L	720865	721111
chr2L	720865	721111
chr2L	722194	722440
chr2L	723176	723422
chr2L	725430	725676
chr2L	726423	726669
chr2L	727507	727753
chr2L	727645	727891
chr2L	731336	731582
chr2L	732071	732317
chr2L	732519	732765
chr2L	733074	733320
chr2L	733116	733362
chr2L	733377	733623
chr2L	734333	734579
chr2L	736715	736961
chr2L	745254	745500
chr2L	745908	746154
chr2L	746077	746323
chr2L	746864	747110
chr2L	747484	747730
chr2L	747573	747819
chr2L	748426	748672
chr2L	748612	748858
chr2L	748612	748858
chr2L	748745	748991
chr2L	749585	749831
chr2L	749649	749895
chr2L	750383	750629
chr2L	750757	751003
chr2L	750805	751051
chr2L	750979	751225
chr2L	751194	751440
chr2L	751458	751704
chr2L	751543	751789
chr2L	762208	762454
chr2L	762590	762836
chr2L	762686	762932
chr2L	762814	763060
chr2L	763088	763334
chr2L	763516	763762
chr2L	763730	763976
chr2L	765504	765750
chr2L	765736	765982
chr2L	766344	766590
chr2L	766761	767007
chr2L	767189	767435
chr2L	767547	767793
chr2L	767567	767813
chr2L	767859	768105
chr2L	768387	768633
chr2L	768770	769016
chr2L	769395	769641
chr2L	770098	770344
chr2L	772802	773048
chr2L	773037	773283
chr2L	773149	773395
chr2L	773229	773475
chr2L	774371	774617
chr2L	774486	774732
chr2L	774776	775022
chr2L	776108	776354
chr2L	777041	777287
chr2L	778704	778950
chr2L	791739	791985
chr2L	791958	792204
chr2L	792941	793187
chr2L	793838	794084
chr2L	794020	794266
chr2L	794739	794985
chr2L	796174	796420
chr2L	796951	797197
chr2L	798136	798382
chr2L	798791	799037
chr2L	798997	799243
chr2L	799012	799258
chr2L	799127	799373
chr2L	799448	799694
chr2L	799448	799694
chr2L	799671	799917
chr2L	799860	800106
chr2L	799909	800155
chr2L	800105	800351
chr2L	800466	800712
chr2L	800466	800712
chr2L	800466	800712
chr2L	800466	800712
chr2L	800624	800870
chr2L	801551	801797
chr2L	801576	801822
chr2L	802073	802319
chr2L	802471	802717
chr2L	802704	802950
chr2L	802923	803169
chr2L	804191	804437
chr2L	804751	804997
chr2L	806104	806350
chr2L	806440	806686
chr2L	806850	807096
chr2L	808636	808882
chr2L	809292	809538
chr2L	809292	809538
chr2L	810071	810317
chr2L	810085	810331
chr2L	854972	855218
chr2L	856591	856837
chr2L	856786	857032
chr2L	856971	857217
chr2L	857110	857356
chr2L	857794	858040
chr2L	857878	858124
chr2L	857878	858124
chr2L	858095	858341
chr2L	858956	859202
chr2L	859355	859601
chr2L	859383	859629
chr2L	859406	859652
chr2L	859722	859968
chr2L	885561	885807
chr2L	886368	886614
chr2L	886534	886780
chr2L	886534	886780
chr2L	887390	887636
chr2L	887423	887669
chr2L	887472	887718
chr2L	887487	887733
chr2L	888077	888323
chr2L	888087	888333
chr2L	888087	888333
chr2L	888430	888676
chr2L	888432	888678
chr2L	888578	888824
chr2L	889427	889673
chr2L	890319	890565
chr2L	890400	890646
chr2L	890630	890876
chr2L	890699	890945
chr2L	891585	891831
chr2L	891841	892087
chr2L	892526	892772
chr2L	892770	893016
chr2L	893979	894225
chr2L	893980	894226
chr2L	894279	894525
chr2L	895019	895265
chr2L	895350	895596
chr2L	895650	895896
chr2L	895890	896136
chr2L	897348	897594
chr2L	897460	897706
chr2L	898279	898525
chr2L	902395	902641
chr2L	903033	903279
chr2L	903845	904091
chr2L	904423	904669
chr2L	904444	904690
chr2L	904603	904849
chr2L	904614	904860
chr2L	905398	905644
chr2L	905550	905796
chr2L	908017	908263
chr2L	908067	908313
chr2L	908452	908698
chr2L	909005	909251
chr2L	909617	909863
chr2L	909694	909940
chr2L	910568	910814
chr2L	910964	911210
chr2L	911077	911323
chr2L	911172	911418
chr2L	911497	911743
chr2L	912575	912821
chr2L	912805	913051
chr2L	913703	913949
chr2L	913777	914023
chr2L	913790	914036
chr2L	918440	918686
chr2L	918472	918718
chr2L	920126	920372
chr2L	920129	920375
chr2L	921512	921758
chr2L	922310	922556
chr2L	959051	959297
chr2L	959433	959679
chr2L	959598	959844
chr2L	961073	961319
chr2L	962794	963040
chr2L	963115	963361
chr2L	963143	963389
chr2L	963885	964131
chr2L	964316	964562
chr2L	965181	965427
chr2L	965328	965574
chr2L	965791	966037
chr2L	966111	966357
chr2L	966484	966730
chr2L	966650	966896
chr2L	967646	967892
chr2L	968627	968873
chr2L	969174	969420
chr2L	970231	970477
chr2L	970259	970505
chr2L	970375	970621
chr2L	971566	971812
chr2L	971960	972206
chr2L	972833	973079
chr2L	973359	973605
chr2L	973609	973855
chr2L	973622	973868
chr2L	974378	974624
chr2L	975779	976025
chr2L	975814	976060
chr2L	985249	985495
chr2L	985876	986122
chr2L	985909	986155
chr2L	986006	986252
chr2L	986279	986525
chr2L	987229	987475
chr2L	988081	988327
chr2L	988106	988352
chr2L	988760	989006
chr2L	990038	990284
chr2L	990841	991087
chr2L	990846	991092
chr2L	990928	991174
chr2L	991033	991279
chr2L	991723	991969
chr2L	992587	992833
chr2L	995499	995745
chr2L	995658	995904
chr2L	995955	996201
chr2L	1006253	1006499
chr2L	1006823	1007069
chr2L	1006823	1007069
chr2L	1007399	1007645
chr2L	1008033	1008279
chr2L	1008472	1008718
chr2L	1008512	1008758
chr2L	1010319	1010565
chr2L	1010845	1011091
chr2L	1048425	1048671
chr2L	1049596	1049842
chr2L	1049865	1050111
chr2L	1050049	1050295
chr2L	1050049	1050295
chr2L	1050386	1050632
chr2L	1102858	1103104
chr2L	1102906	1103152
chr2L	1134245	1134491
chr2L	1141543	1141789
chr2L	1142282	1142528
chr2L	1142545	1142791
chr2L	1142884	1143130
chr2L	1158424	1158670
chr2L	1185767	1186013
chr2L	1196817	1197063
chr2L	1199862	1200108
chr2L	1202016	1202262
chr2L	1202100	1202346
chr2L	1202192	1202438
chr2L	1202544	1202790
chr2L	1203243	1203489
chr2L	1205484	1205730
chr2L	1205512	1205758
chr2L	1205868	1206114
chr2L	1206098	1206344
chr2L	1207061	1207307
chr2L	1208018	1208264
chr2L	1208118	1208364
chr2L	1208357	1208603
chr2L	1210212	1210458
chr2L	1210322	1210568
chr2L	1210419	1210665
chr2L	1211152	1211398
chr2L	1211631	1211877
chr2L	1211910	1212156
chr2L	1211935	1212181
chr2L	1212161	1212407
chr2L	1212361	1212607
chr2L	1212910	1213156
chr2L	1213533	1213779
chr2L	1214460	1214706
chr2L	1214600	1214846
chr2L	1215578	1215824
chr2L	1215602	1215848
chr2L	1215881	1216127
chr2L	1216469	1216715
chr2L	1216487	1216733
chr2L	1217555	1217801
chr2L	1217814	1218060
chr2L	1217870	1218116
chr2L	1218597	1218843
chr2L	1218774	1219020
chr2L	1218942	1219188
chr2L	1218942	1219188
chr2L	1229794	1230040
chr2L	1229813	1230059
chr2L	1229834	1230080
chr2L	1232094	1232340
chr2L	1232827	1233073
chr2L	1232886	1233132
chr2L	1233740	1233986
chr2L	1233940	1234186
chr2L	1234217	1234463
chr2L	1234349	1234595
chr2L	1234584	1234830
chr2L	1234669	1234915
chr2L	1234864	1235110
chr2L	1235354	1235600
chr2L	1235403	1235649
chr2L	1235972	1236218
chr2L	1236486	1236732
chr2L	1236748	1236994
chr2L	1237389	1237635
chr2L	1237504	1237750
chr2L	1239488	1239734
chr2L	1239555	1239801
chr2L	1242632	1242878
chr2L	1242716	1242962
chr2L	1242929	1243175
chr2L	1243252	1243498
chr2L	1244163	1244409
chr2L	1244498	1244744
chr2L	1244498	1244744
chr2L	1244809	1245055
chr2L	1244999	1245245
chr2L	1245065	1245311
chr2L	1245083	1245329
chr2L	1245145	1245391
chr2L	1245455	1245701
chr2L	1245492	1245738
chr2L	1245492	1245738
chr2L	1247182	1247428
chr2L	1248155	1248401
chr2L	1249255	1249501
chr2L	1250732	1250978
chr2L	1251372	1251618
chr2L	1251682	1251928
chr2L	1251945	1252191
chr2L	1253139	1253385
chr2L	1253144	1253390
chr2L	1253391	1253637
chr2L	1293971	1294217
chr2L	1294260	1294506
chr2L	1294324	1294570
chr2L	1295310	1295556
chr2L	1295361	1295607
chr2L	1295500	1295746
chr2L	1295899	1296145
chr2L	1296283	1296529
chr2L	1296444	1296690
chr2L	1298249	1298495
chr2L	1298462	1298708
chr2L	1299097	1299343
chr2L	1299370	1299616
chr2L	1299612	1299858
chr2L	1299660	1299906
chr2L	1300235	1300481
chr2L	1300459	1300705
chr2L	1301001	1301247
chr2L	1301284	1301530
chr2L	1302271	1302517
chr2L	1302343	1302589
chr2L	1302539	1302785
chr2L	1302747	1302993
chr2L	1302850	1303096
chr2L	1303521	1303767
chr2L	1303703	1303949
chr2L	1304430	1304676
chr2L	1304809	1305055
chr2L	1304809	1305055
chr2L	1305185	1305431
chr2L	1305185	1305431
chr2L	1305334	1305580
chr2L	1305472	1305718
chr2L	1305472	1305718
chr2L	1305475	1305721
chr2L	1305490	1305736
chr2L	1305675	1305921
chr2L	1305694	1305940
chr2L	1305914	1306160
chr2L	1305984	1306230
chr2L	1306457	1306703
chr2L	1307517	1307763
chr2L	1307597	1307843
chr2L	1308526	1308772
chr2L	1309454	1309700
chr2L	1309468	1309714
chr2L	1310010	1310256
chr2L	1310129	1310375
chr2L	1312812	1313058
chr2L	1313130	1313376
chr2L	1314321	1314567
chr2L	1316857	1317103
chr2L	1316881	1317127
chr2L	1316899	1317145
chr2L	1317009	1317255
chr2L	1317728	1317974
chr2L	1317768	1318014
chr2L	1317969	1318215
chr2L	1318162	1318408
chr2L	1318375	1318621
chr2L	1319005	1319251
chr2L	1319115	1319361
chr2L	1319788	1320034
chr2L	1320565	1320811
chr2L	1322144	1322390
chr2L	1322786	1323032
chr2L	1323937	1324183
chr2L	1323937	1324183
chr2L	1324196	1324442
chr2L	1324205	1324451
chr2L	1325452	1325698
chr2L	1325599	1325845
chr2L	1326089	1326335
chr2L	1326768	1327014
chr2L	1327838	1328084
chr2L	1329907	1330153
chr2L	1330031	1330277
chr2L	1330197	1330443
chr2L	1331590	1331836
chr2L	1331751	1331997
chr2L	1331751	1331997
chr2L	1331801	1332047
chr2L	1332813	1333059
chr2L	1335826	1336072
chr2L	1336214	1336460
chr2L	1336249	1336495
chr2L	1336794	1337040
chr2L	1337761	1338007
chr2L	1338445	1338691
chr2L	1338705	1338951
chr2L	1339279	1339525
chr2L	1339523	1339769
chr2L	1339613	1339859
chr2L	1340961	1341207
chr2L	1341076	1341322
chr2L	1342428	1342674
chr2L	1342581	1342827
chr2L	1342708	1342954
chr2L	1342859	1343105
chr2L	1342859	1343105
chr2L	1343082	1343328
chr2L	1345223	1345469
chr2L	1347528	1347774
chr2L	1347639	1347885
chr2L	1347793	1348039
chr2L	1348400	1348646
chr2L	1349143	1349389
chr2L	1349461	1349707
chr2L	1350581	1350827
chr2L	1350798	1351044
chr2L	1355992	1356238
chr2L	1356411	1356657
chr2L	1356559	1356805
chr2L	1357396	1357642
chr2L	1357412	1357658
chr2L	1358011	1358257
chr2L	1358302	1358548
chr2L	1358502	1358748
chr2L	1361849	1362095
chr2L	1363086	1363332
chr2L	1363086	1363332
chr2L	1363310	1363556
chr2L	1363634	1363880
chr2L	1364547	1364793
chr2L	1365351	1365597
chr2L	1365359	1365605
chr2L	1365956	1366202
chr2L	1367333	1367579
chr2L	1367406	1367652
chr2L	1367521	1367767
chr2L	1367602	1367848
chr2L	1367602	1367848
chr2L	1367847	1368093
chr2L	1370229	1370475
chr2L	1370372	1370618
chr2L	1372029	1372275
chr2L	1372085	1372331
chr2L	1373485	1373731
chr2L	1373935	1374181
chr2L	1375721	1375967
chr2L	1376200	1376446
chr2L	1376200	1376446
chr2L	1377218	1377464
chr2L	1377219	1377465
chr2L	1377601	1377847
chr2L	1377856	1378102
chr2L	1378371	1378617
chr2L	1379091	1379337
chr2L	1379394	1379640
chr2L	1379527	1379773
chr2L	1421197	1421443
chr2L	1421232	1421478
chr2L	1421318	1421564
chr2L	1421855	1422101
chr2L	1422306	1422552
chr2L	1422568	1422814
chr2L	1422796	1423042
chr2L	1423083	1423329
chr2L	1423084	1423330
chr2L	1423742	1423988
chr2L	1424076	1424322
chr2L	1424415	1424661
chr2L	1424505	1424751
chr2L	1424783	1425029
chr2L	1424836	1425082
chr2L	1424933	1425179
chr2L	1425041	1425287
chr2L	1425305	1425551
chr2L	1426123	1426369
chr2L	1426242	1426488
chr2L	1426517	1426763
chr2L	1426889	1427135
chr2L	1428222	1428468
chr2L	1428239	1428485
chr2L	1428792	1429038
chr2L	1429124	1429370
chr2L	1430072	1430318
chr2L	1430285	1430531
chr2L	1430420	1430666
chr2L	1430420	1430666
chr2L	1431033	1431279
chr2L	1432331	1432577
chr2L	1432333	1432579
chr2L	1433009	1433255
chr2L	1434079	1434325
chr2L	1435185	1435431
chr2L	1436402	1436648
chr2L	1437092	1437338
chr2L	1437916	1438162
chr2L	1438635	1438881
chr2L	1438635	1438881
chr2L	1439261	1439507
chr2L	1439419	1439665
chr2L	1439679	1439925
chr2L	1439708	1439954
chr2L	1439923	1440169
chr2L	1439940	1440186
chr2L	1440033	1440279
chr2L	1440096	1440342
chr2L	1440856	1441102
chr2L	1440941	1441187
chr2L	1441519	1441765
chr2L	1442587	1442833
chr2L	1442718	1442964
chr2L	1443354	1443600
chr2L	1443683	1443929
chr2L	1443715	1443961
chr2L	1444882	1445128
chr2L	1446223	1446469
chr2L	1446882	1447128
chr2L	1447437	1447683
chr2L	1447457	1447703
chr2L	1447589	1447835
chr2L	1447601	1447847
chr2L	1448102	1448348
chr2L	1449453	1449699
chr2L	1450410	1450656
chr2L	1450410	1450656
chr2L	1451415	1451661
chr2L	1452407	1452653
chr2L	1452620	1452866
chr2L	1453542	1453788
chr2L	1454671	1454917
chr2L	1454893	1455139
chr2L	1456520	1456766
chr2L	1457961	1458207
chr2L	1458596	1458842
chr2L	1459085	1459331
chr2L	1459452	1459698
chr2L	1459460	1459706
chr2L	1459610	1459856
chr2L	1459771	1460017
chr2L	1461639	1461885
chr2L	1461705	1461951
chr2L	1462464	1462710
chr2L	1462641	1462887
chr2L	1463391	1463637
chr2L	1463558	1463804
chr2L	1463594	1463840
chr2L	1465695	1465941
chr2L	1466476	1466722
chr2L	1466826	1467072
chr2L	1467554	1467800
chr2L	1468035	1468281
chr2L	1469394	1469640
chr2L	1469817	1470063
chr2L	1469899	1470145
chr2L	1470684	1470930
chr2L	1470816	1471062
chr2L	1471178	1471424
chr2L	1471178	1471424
chr2L	1472284	1472530
chr2L	1472284	1472530
chr2L	1473187	1473433
chr2L	1475424	1475670
chr2L	1475846	1476092
chr2L	1476136	1476382
chr2L	1477481	1477727
chr2L	1478763	1479009
chr2L	1479154	1479400
chr2L	1479154	1479400
chr2L	1479154	1479400
chr2L	1479280	1479526
chr2L	1481726	1481972
chr2L	1481731	1481977
chr2L	1482261	1482507
chr2L	1482882	1483128
chr2L	1483049	1483295
chr2L	1483237	1483483
chr2L	1483300	1483546
chr2L	1483579	1483825
chr2L	1484005	1484251
chr2L	1484602	1484848
chr2L	1484831	1485077
chr2L	1485158	1485404
chr2L	1485808	1486054
chr2L	1485896	1486142
chr2L	1485896	1486142
chr2L	1487382	1487628
chr2L	1488041	1488287
chr2L	1488283	1488529
chr2L	1488939	1489185
chr2L	1489121	1489367
chr2L	1489561	1489807
chr2L	1489888	1490134
chr2L	1490097	1490343
chr2L	1503114	1503360
chr2L	1504278	1504524
chr2L	1504498	1504744
chr2L	1504498	1504744
chr2L	1505733	1505979
chr2L	1507743	1507989
chr2L	1508464	1508710
chr2L	1509249	1509495
chr2L	1509437	1509683
chr2L	1509817	1510063
chr2L	1510684	1510930
chr2L	1511573	1511819
chr2L	1512054	1512300
chr2L	1513285	1513531
chr2L	1513352	1513598
chr2L	1514541	1514787
chr2L	1514668	1514914
chr2L	1514700	1514946
chr2L	1514790	1515036
chr2L	1514851	1515097
chr2L	1515764	1516010
chr2L	1516429	1516675
chr2L	1518316	1518562
chr2L	1518505	1518751
chr2L	1518506	1518752
chr2L	1518907	1519153
chr2L	1518989	1519235
chr2L	1519283	1519529
chr2L	1519796	1520042
chr2L	1522173	1522419
chr2L	1522373	1522619
chr2L	1524925	1525171
chr2L	1525418	1525664
chr2L	1525596	1525842
chr2L	1526068	1526314
chr2L	1526317	1526563
chr2L	1526492	1526738
chr2L	1527040	1527286
chr2L	1527445	1527691
chr2L	1527475	1527721
chr2L	1528639	1528885
chr2L	1528639	1528885
chr2L	1529020	1529266
chr2L	1529179	1529425
chr2L	1530082	1530328
chr2L	1530316	1530562
chr2L	1530468	1530714
chr2L	1532994	1533240
chr2L	1533127	1533373
chr2L	1533540	1533786
chr2L	1534374	1534620
chr2L	1534583	1534829
chr2L	1535517	1535763
chr2L	1536235	1536481
chr2L	1537072	1537318
chr2L	1537125	1537371
chr2L	1538631	1538877
chr2L	1539342	1539588
chr2L	1540926	1541172
chr2L	1541153	1541399
chr2L	1541168	1541414
chr2L	1541228	1541474
chr2L	1543321	1543567
chr2L	1544427	1544673
chr2L	1545167	1545413
chr2L	1545183	1545429
chr2L	1545268	1545514
chr2L	1546243	1546489
chr2L	1546481	1546727
chr2L	1547158	1547404
chr2L	1547904	1548150
chr2L	1548162	1548408
chr2L	1548484	1548730
chr2L	1548805	1549051
chr2L	1549746	1549992
chr2L	1550552	1550798
chr2L	1550772	1551018
chr2L	1550794	1551040
chr2L	1550795	1551041
chr2L	1550868	1551114
chr2L	1551033	1551279
chr2L	1551034	1551280
chr2L	1551233	1551479
chr2L	1551542	1551788
chr2L	1551671	1551917
chr2L	1553479	1553725
chr2L	1553829	1554075
chr2L	1553899	1554145
chr2L	1554232	1554478
chr2L	1554785	1555031
chr2L	1615191	1615437
chr2L	1615772	1616018
chr2L	1615986	1616232
chr2L	1616710	1616956
chr2L	1617388	1617634
chr2L	1617481	1617727
chr2L	1618763	1619009
chr2L	1618803	1619049
chr2L	1618862	1619108
chr2L	1619106	1619352
chr2L	1619106	1619352
chr2L	1619466	1619712
chr2L	1621170	1621416
chr2L	1622487	1622733
chr2L	1623040	1623286
chr2L	1623440	1623686
chr2L	1623440	1623686
chr2L	1624497	1624743
chr2L	1628411	1628657
chr2L	1630050	1630296
chr2L	1632286	1632532
chr2L	1633957	1634203
chr2L	1634425	1634671
chr2L	1635593	1635839
chr2L	1635685	1635931
chr2L	1635926	1636172
chr2L	1636073	1636319
chr2L	1636315	1636561
chr2L	1636388	1636634
chr2L	1636478	1636724
chr2L	1636478	1636724
chr2L	1636479	1636725
chr2L	1637139	1637385
chr2L	1638741	1638987
chr2L	1638967	1639213
chr2L	1639985	1640231
chr2L	1641185	1641431
chr2L	1641884	1642130
chr2L	1644338	1644584
chr2L	1644613	1644859
chr2L	1644694	1644940
chr2L	1645104	1645350
chr2L	1646271	1646517
chr2L	1646776	1647022
chr2L	1647091	1647337
chr2L	1647119	1647365
chr2L	1647566	1647812
chr2L	1647966	1648212
chr2L	1648033	1648279
chr2L	1648352	1648598
chr2L	1648442	1648688
chr2L	1648796	1649042
chr2L	1649602	1649848
chr2L	1650257	1650503
chr2L	1699141	1699387
chr2L	1700746	1700992
chr2L	1702053	1702299
chr2L	1703248	1703494
chr2L	1703423	1703669
chr2L	1704036	1704282
chr2L	1704578	1704824
chr2L	1716225	1716471
chr2L	1716272	1716518
chr2L	1716341	1716587
chr2L	1729690	1729936
chr2L	1753188	1753434
chr2L	1753188	1753434
chr2L	1753241	1753487
chr2L	1753912	1754158
chr2L	1757605	1757851
chr2L	1760338	1760584
chr2L	1761136	1761382
chr2L	1761726	1761972
chr2L	1761889	1762135
chr2L	1761966	1762212
chr2L	1762187	1762433
chr2L	1762680	1762926
chr2L	1763513	1763759
chr2L	1764446	1764692
chr2L	1764446	1764692
chr2L	1764778	1765024
chr2L	1765529	1765775
chr2L	1765599	1765845
chr2L	1765976	1766222
chr2L	1766402	1766648
chr2L	1766492	1766738
chr2L	1766785	1767031
chr2L	1767842	1768088
chr2L	1770758	1771004
chr2L	1771121	1771367
chr2L	1773351	1773597
chr2L	1773504	1773750
chr2L	1776184	1776430
chr2L	1776293	1776539
chr2L	1776778	1777024
chr2L	1778329	1778575
chr2L	1778396	1778642
chr2L	1778645	1778891
chr2L	1778850	1779096
chr2L	1779107	1779353
chr2L	1780236	1780482
chr2L	1780379	1780625
chr2L	1781697	1781943
chr2L	1781705	1781951
chr2L	1781882	1782128
chr2L	1782424	1782670
chr2L	1782966	1783212
chr2L	1783381	1783627
chr2L	1783381	1783627
chr2L	1785687	1785933
chr2L	1785899	1786145
chr2L	1786138	1786384
chr2L	1786970	1787216
chr2L	1795929	1796175
chr2L	1798528	1798774
chr2L	1798575	1798821
chr2L	1799318	1799564
chr2L	1806921	1807167
chr2L	1806921	1807167
chr2L	1806921	1807167
chr2L	1807472	1807718
chr2L	1808021	1808267
chr2L	1808026	1808272
chr2L	1809104	1809350
chr2L	1810702	1810948
chr2L	1812827	1813073
chr2L	1814671	1814917
chr2L	1814821	1815067
chr2L	1816426	1816672
chr2L	1817703	1817949
chr2L	1820622	1820868
chr2L	1820689	1820935
chr2L	1823419	1823665
chr2L	1823561	1823807
chr2L	1824081	1824327
chr2L	1826359	1826605
chr2L	1826576	1826822
chr2L	1826739	1826985
chr2L	1826905	1827151
chr2L	1827421	1827667
chr2L	1827613	1827859
chr2L	1827861	1828107
chr2L	1828907	1829153
chr2L	1829690	1829936
chr2L	1830147	1830393
chr2L	1830604	1830850
chr2L	1831543	1831789
chr2L	1832761	1833007
chr2L	1832761	1833007
chr2L	1833325	1833571
chr2L	1833352	1833598
chr2L	1834124	1834370
chr2L	1834947	1835193
chr2L	1834997	1835243
chr2L	1835339	1835585
chr2L	1835527	1835773
chr2L	1835851	1836097
chr2L	1835957	1836203
chr2L	1836024	1836270
chr2L	1880712	1880958
chr2L	1944194	1944440
chr2L	1944308	1944554
chr2L	1944384	1944630
chr2L	1944576	1944822
chr2L	1944777	1945023
chr2L	1947936	1948182
chr2L	1948274	1948520
chr2L	1948944	1949190
chr2L	1954920	1955166
chr2L	1956237	1956483
chr2L	1957501	1957747
chr2L	1957508	1957754
chr2L	1958375	1958621
chr2L	1958582	1958828
chr2L	1958612	1958858
chr2L	1958648	1958894
chr2L	1959447	1959693
chr2L	1959582	1959828
chr2L	1960377	1960623
chr2L	1960884	1961130
chr2L	1961333	1961579
chr2L	1961901	1962147
chr2L	1961931	1962177
chr2L	1962391	1962637
chr2L	1962701	1962947
chr2L	1962858	1963104
chr2L	1962919	1963165
chr2L	1962996	1963242
chr2L	1963025	1963271
chr2L	1963065	1963311
chr2L	1964828	1965074
chr2L	1965622	1965868
chr2L	1965739	1965985
chr2L	1965960	1966206
chr2L	1966043	1966289
chr2L	1966539	1966785
chr2L	1966620	1966866
chr2L	1966620	1966866
chr2L	1966645	1966891
chr2L	1966645	1966891
chr2L	1966978	1967224
chr2L	1967070	1967316
chr2L	1967112	1967358
chr2L	1968619	1968865
chr2L	1968953	1969199
chr2L	1969017	1969263
chr2L	1969370	1969616
chr2L	1970057	1970303
chr2L	1970203	1970449
chr2L	1970506	1970752
chr2L	1970851	1971097
chr2L	1971964	1972210
chr2L	1972455	1972701
chr2L	1975631	1975877
chr2L	1975839	1976085
chr2L	1975932	1976178
chr2L	1976087	1976333
chr2L	1989421	1989667
chr2L	1989493	1989739
chr2L	1989550	1989796
chr2L	1991312	1991558
chr2L	1993165	1993411
chr2L	1993319	1993565
chr2L	1994804	1995050
chr2L	1995942	1996188
chr2L	1996655	1996901
chr2L	1996743	1996989
chr2L	2007270	2007516
chr2L	2007458	2007704
chr2L	2007459	2007705
chr2L	2007933	2008179
chr2L	2031035	2031281
chr2L	2031139	2031385
chr2L	2031220	2031466
chr2L	2031764	2032010
chr2L	2036071	2036317
chr2L	2036076	2036322
chr2L	2044716	2044962
chr2L	2045040	2045286
chr2L	2049801	2050047
chr2L	2049828	2050074
chr2L	2049991	2050237
chr2L	2050219	2050465
chr2L	2051031	2051277
chr2L	2052263	2052509
chr2L	2052410	2052656
chr2L	2052502	2052748
chr2L	2052808	2053054
chr2L	2053020	2053266
chr2L	2053041	2053287
chr2L	2053071	2053317
chr2L	2054109	2054355
chr2L	2120352	2120598
chr2L	2120451	2120697
chr2L	2120667	2120913
chr2L	2121156	2121402
chr2L	2121156	2121402
chr2L	2122360	2122606
chr2L	2122407	2122653
chr2L	2122408	2122654
chr2L	2123329	2123575
chr2L	2124188	2124434
chr2L	2124296	2124542
chr2L	2124576	2124822
chr2L	2124613	2124859
chr2L	2124913	2125159
chr2L	2124932	2125178
chr2L	2125153	2125399
chr2L	2125243	2125489
chr2L	2125243	2125489
chr2L	2125709	2125955
chr2L	2125740	2125986
chr2L	2125991	2126237
chr2L	2126045	2126291
chr2L	2126488	2126734
chr2L	2126489	2126735
chr2L	2126863	2127109
chr2L	2127475	2127721
chr2L	2127528	2127774
chr2L	2130267	2130513
chr2L	2130280	2130526
chr2L	2155426	2155672
chr2L	2178814	2179060
chr2L	2179519	2179765
chr2L	2181363	2181609
chr2L	2182728	2182974
chr2L	2183234	2183480
chr2L	2185001	2185247
chr2L	2185202	2185448
chr2L	2185372	2185618
chr2L	2185439	2185685
chr2L	2186101	2186347
chr2L	2186321	2186567
chr2L	2187359	2187605
chr2L	2187370	2187616
chr2L	2187405	2187651
chr2L	2188919	2189165
chr2L	2193494	2193740
chr2L	2194019	2194265
chr2L	2194977	2195223
chr2L	2195316	2195562
chr2L	2195720	2195966
chr2L	2195921	2196167
chr2L	2197190	2197436
chr2L	2197719	2197965
chr2L	2197719	2197965
chr2L	2197719	2197965
chr2L	2197924	2198170
chr2L	2198321	2198567
chr2L	2198486	2198732
chr2L	2198645	2198891
chr2L	2198795	2199041
chr2L	2200329	2200575
chr2L	2200795	2201041
chr2L	2201173	2201419
chr2L	2202628	2202874
chr2L	2202776	2203022
chr2L	2203205	2203451
chr2L	2203416	2203662
chr2L	2208980	2209226
chr2L	2231242	2231488
chr2L	2241688	2241934
chr2L	2241688	2241934
chr2L	2241688	2241934
chr2L	2245613	2245859
chr2L	2245723	2245969
chr2L	2246714	2246960
chr2L	2247320	2247566
chr2L	2249759	2250005
chr2L	2249820	2250066
chr2L	2255720	2255966
chr2L	2255928	2256174
chr2L	2255928	2256174
chr2L	2256211	2256457
chr2L	2257091	2257337
chr2L	2257517	2257763
chr2L	2259235	2259481
chr2L	2259407	2259653
chr2L	2259751	2259997
chr2L	2260187	2260433
chr2L	2260886	2261132
chr2L	2261889	2262135
chr2L	2262051	2262297
chr2L	2265546	2265792
chr2L	2267533	2267779
chr2L	2267854	2268100
chr2L	2269254	2269500
chr2L	2269294	2269540
chr2L	2269545	2269791
chr2L	2270469	2270715
chr2L	2271205	2271451
chr2L	2271235	2271481
chr2L	2271321	2271567
chr2L	2271611	2271857
chr2L	2271656	2271902
chr2L	2271674	2271920
chr2L	2271970	2272216
chr2L	2271984	2272230
chr2L	2272334	2272580
chr2L	2272618	2272864
chr2L	2273334	2273580
chr2L	2273334	2273580
chr2L	2274084	2274330
chr2L	2274899	2275145
chr2L	2275123	2275369
chr2L	2275123	2275369
chr2L	2275603	2275849
chr2L	2275694	2275940
chr2L	2275844	2276090
chr2L	2275946	2276192
chr2L	2276270	2276516
chr2L	2276552	2276798
chr2L	2277626	2277872
chr2L	2279077	2279323
chr2L	2279684	2279930
chr2L	2279907	2280153
chr2L	2279908	2280154
chr2L	2280484	2280730
chr2L	2280855	2281101
chr2L	2281055	2281301
chr2L	2281055	2281301
chr2L	2281735	2281981
chr2L	2282015	2282261
chr2L	2282684	2282930
chr2L	2282859	2283105
chr2L	2283271	2283517
chr2L	2283389	2283635
chr2L	2283994	2284240
chr2L	2284148	2284394
chr2L	2284343	2284589
chr2L	2284594	2284840
chr2L	2284813	2285059
chr2L	2286885	2287131
chr2L	2287952	2288198
chr2L	2288172	2288418
chr2L	2289389	2289635
chr2L	2289442	2289688
chr2L	2289575	2289821
chr2L	2289989	2290235
chr2L	2290042	2290288
chr2L	2290046	2290292
chr2L	2292503	2292749
chr2L	2293646	2293892
chr2L	2293744	2293990
chr2L	2300721	2300967
chr2L	2302137	2302383
chr2L	2302450	2302696
chr2L	2302513	2302759
chr2L	2302859	2303105
chr2L	2303429	2303675
chr2L	2303524	2303770
chr2L	2303686	2303932
chr2L	2303895	2304141
chr2L	2304092	2304338
chr2L	2304509	2304755
chr2L	2305446	2305692
chr2L	2305455	2305701
chr2L	2305493	2305739
chr2L	2305579	2305825
chr2L	2306230	2306476
chr2L	2307041	2307287
chr2L	2359207	2359453
chr2L	2371742	2371988
chr2L	2371788	2372034
chr2L	2371874	2372120
chr2L	2385858	2386104
chr2L	2386260	2386506
chr2L	2386260	2386506
chr2L	2386302	2386548
chr2L	2386468	2386714
chr2L	2386741	2386987
chr2L	2387082	2387328
chr2L	2388633	2388879
chr2L	2388973	2389219
chr2L	2389133	2389379
chr2L	2391017	2391263
chr2L	2391064	2391310
chr2L	2391697	2391943
chr2L	2392283	2392529
chr2L	2392283	2392529
chr2L	2392316	2392562
chr2L	2393495	2393741
chr2L	2393922	2394168
chr2L	2394387	2394633
chr2L	2394553	2394799
chr2L	2394919	2395165
chr2L	2395078	2395324
chr2L	2395582	2395828
chr2L	2395624	2395870
chr2L	2396554	2396800
chr2L	2396849	2397095
chr2L	2399177	2399423
chr2L	2399308	2399554
chr2L	2399382	2399628
chr2L	2412354	2412600
chr2L	2412395	2412641
chr2L	2412517	2412763
chr2L	2412860	2413106
chr2L	2413719	2413965
chr2L	2414137	2414383
chr2L	2414344	2414590
chr2L	2423042	2423288
chr2L	2424355	2424601
chr2L	2424770	2425016
chr2L	2425164	2425410
chr2L	2425337	2425583
chr2L	2425882	2426128
chr2L	2426389	2426635
chr2L	2427239	2427485
chr2L	2427706	2427952
chr2L	2460293	2460539
chr2L	2461092	2461338
chr2L	2461436	2461682
chr2L	2462186	2462432
chr2L	2462792	2463038
chr2L	2463202	2463448
chr2L	2463382	2463628
chr2L	2463396	2463642
chr2L	2464249	2464495
chr2L	2464402	2464648
chr2L	2465123	2465369
chr2L	2465123	2465369
chr2L	2465177	2465423
chr2L	2465285	2465531
chr2L	2465481	2465727
chr2L	2465566	2465812
chr2L	2466627	2466873
chr2L	2467737	2467983
chr2L	2467831	2468077
chr2L	2467893	2468139
chr2L	2468062	2468308
chr2L	2468152	2468398
chr2L	2468928	2469174
chr2L	2469042	2469288
chr2L	2469282	2469528
chr2L	2469566	2469812
chr2L	2469924	2470170
chr2L	2470130	2470376
chr2L	2471189	2471435
chr2L	2471265	2471511
chr2L	2471651	2471897
chr2L	2472274	2472520
chr2L	2472386	2472632
chr2L	2472490	2472736
chr2L	2472741	2472987
chr2L	2472844	2473090
chr2L	2473363	2473609
chr2L	2474470	2474716
chr2L	2475033	2475279
chr2L	2476152	2476398
chr2L	2476650	2476896
chr2L	2476715	2476961
chr2L	2476891	2477137
chr2L	2477115	2477361
chr2L	2478033	2478279
chr2L	2478253	2478499
chr2L	2478615	2478861
chr2L	2479107	2479353
chr2L	2479646	2479892
chr2L	2479856	2480102
chr2L	2479886	2480132
chr2L	2480170	2480416
chr2L	2480302	2480548
chr2L	2480641	2480887
chr2L	2480705	2480951
chr2L	2481856	2482102
chr2L	2482072	2482318
chr2L	2482299	2482545
chr2L	2482525	2482771
chr2L	2482900	2483146
chr2L	2483716	2483962
chr2L	2483795	2484041
chr2L	2485081	2485327
chr2L	2485160	2485406
chr2L	2485949	2486195
chr2L	2486023	2486269
chr2L	2487160	2487406
chr2L	2487367	2487613
chr2L	2488153	2488399
chr2L	2488232	2488478
chr2L	2488302	2488548
chr2L	2489418	2489664
chr2L	2489464	2489710
chr2L	2499821	2500067
chr2L	2500073	2500319
chr2L	2501772	2502018
chr2L	2502047	2502293
chr2L	2502398	2502644
chr2L	2503961	2504207
chr2L	2505167	2505413
chr2L	2505202	2505448
chr2L	2505945	2506191
chr2L	2506942	2507188
chr2L	2507351	2507597
chr2L	2507362	2507608
chr2L	2507424	2507670
chr2L	2508026	2508272
chr2L	2508552	2508798
chr2L	2508683	2508929
chr2L	2509956	2510202
chr2L	2510365	2510611
chr2L	2510493	2510739
chr2L	2510770	2511016
chr2L	2510770	2511016
chr2L	2513068	2513314
chr2L	2513793	2514039
chr2L	2514815	2515061
chr2L	2515824	2516070
chr2L	2516423	2516669
chr2L	2516451	2516697
chr2L	2516534	2516780
chr2L	2518415	2518661
chr2L	2518562	2518808
chr2L	2519035	2519281
chr2L	2519490	2519736
chr2L	2520858	2521104
chr2L	2521934	2522180
chr2L	2522097	2522343
chr2L	2522414	2522660
chr2L	2523040	2523286
chr2L	2523611	2523857
chr2L	2523773	2524019
chr2L	2524503	2524749
chr2L	2525394	2525640
chr2L	2525438	2525684
chr2L	2526071	2526317
chr2L	2527633	2527879
chr2L	2528239	2528485
chr2L	2528413	2528659
chr2L	2528526	2528772
chr2L	2529586	2529832
chr2L	2529588	2529834
chr2L	2530773	2531019
chr2L	2530891	2531137
chr2L	2530966	2531212
chr2L	2530966	2531212
chr2L	2531013	2531259
chr2L	2531338	2531584
chr2L	2532351	2532597
chr2L	2532394	2532640
chr2L	2532551	2532797
chr2L	2533829	2534075
chr2L	2535008	2535254
chr2L	2535008	2535254
chr2L	2535594	2535840
chr2L	2536056	2536302
chr2L	2536204	2536450
chr2L	2537054	2537300
chr2L	2537173	2537419
chr2L	2537244	2537490
chr2L	2537255	2537501
chr2L	2537351	2537597
chr2L	2537415	2537661
chr2L	2538936	2539182
chr2L	2539191	2539437
chr2L	2539613	2539859
chr2L	2539663	2539909
chr2L	2539972	2540218
chr2L	2540555	2540801
chr2L	2540637	2540883
chr2L	2540877	2541123
chr2L	2541442	2541688
chr2L	2541444	2541690
chr2L	2541465	2541711
chr2L	2541561	2541807
chr2L	2542013	2542259
chr2L	2542296	2542542
chr2L	2542373	2542619
chr2L	2542373	2542619
chr2L	2542749	2542995
chr2L	2543015	2543261
chr2L	2543307	2543553
chr2L	2544867	2545113
chr2L	2545569	2545815
chr2L	2546419	2546665
chr2L	2546907	2547153
chr2L	2546933	2547179
chr2L	2548758	2549004
chr2L	2550590	2550836
chr2L	2550834	2551080
chr2L	2553527	2553773
chr2L	2553883	2554129
chr2L	2553888	2554134
chr2L	2556017	2556263
chr2L	2556608	2556854
chr2L	2556957	2557203
chr2L	2557403	2557649
chr2L	2557555	2557801
chr2L	2557560	2557806
chr2L	2558209	2558455
chr2L	2558710	2558956
chr2L	2559655	2559901
chr2L	2560751	2560997
chr2L	2561193	2561439
chr2L	2561351	2561597
chr2L	2561896	2562142
chr2L	2562395	2562641
chr2L	2585472	2585718
chr2L	2586143	2586389
chr2L	2586386	2586632
chr2L	2586540	2586786
chr2L	2587154	2587400
chr2L	2588338	2588584
chr2L	2588343	2588589
chr2L	2588422	2588668
chr2L	2592811	2593057
chr2L	2592945	2593191
chr2L	2593985	2594231
chr2L	2596821	2597067
chr2L	2597080	2597326
chr2L	2597080	2597326
chr2L	2597322	2597568
chr2L	2598310	2598556
chr2L	2599004	2599250
chr2L	2599461	2599707
chr2L	2599850	2600096
chr2L	2600629	2600875
chr2L	2601280	2601526
chr2L	2601501	2601747
chr2L	2602730	2602976
chr2L	2603335	2603581
chr2L	2604025	2604271
chr2L	2604087	2604333
chr2L	2604182	2604428
chr2L	2604635	2604881
chr2L	2607321	2607567
chr2L	2608714	2608960
chr2L	2608835	2609081
chr2L	2611411	2611657
chr2L	2612755	2613001
chr2L	2614142	2614388
chr2L	2614959	2615205
chr2L	2615607	2615853
chr2L	2615661	2615907
chr2L	2615958	2616204
chr2L	2616173	2616419
chr2L	2616377	2616623
chr2L	2616513	2616759
chr2L	2616658	2616904
chr2L	2618457	2618703
chr2L	2618457	2618703
chr2L	2618908	2619154
chr2L	2619383	2619629
chr2L	2619559	2619805
chr2L	2619766	2620012
chr2L	2621137	2621383
chr2L	2622413	2622659
chr2L	2622709	2622955
chr2L	2622759	2623005
chr2L	2622819	2623065
chr2L	2624308	2624554
chr2L	2624676	2624922
chr2L	2625921	2626167
chr2L	2625945	2626191
chr2L	2626204	2626450
chr2L	2626759	2627005
chr2L	2626759	2627005
chr2L	2627185	2627431
chr2L	2627795	2628041
chr2L	2629140	2629386
chr2L	2629861	2630107
chr2L	2631062	2631308
chr2L	2631212	2631458
chr2L	2631394	2631640
chr2L	2631573	2631819
chr2L	2631658	2631904
chr2L	2631981	2632227
chr2L	2632386	2632632
chr2L	2633051	2633297
chr2L	2633071	2633317
chr2L	2633485	2633731
chr2L	2634128	2634374
chr2L	2634402	2634648
chr2L	2634899	2635145
chr2L	2635509	2635755
chr2L	2636113	2636359
chr2L	2636317	2636563
chr2L	2636472	2636718
chr2L	2636876	2637122
chr2L	2637167	2637413
chr2L	2637716	2637962
chr2L	2637915	2638161
chr2L	2638031	2638277
chr2L	2638040	2638286
chr2L	2638336	2638582
chr2L	2638912	2639158
chr2L	2639414	2639660
chr2L	2640057	2640303
chr2L	2640681	2640927
chr2L	2641104	2641350
chr2L	2641756	2642002
chr2L	2642250	2642496
chr2L	2642587	2642833
chr2L	2642744	2642990
chr2L	2643240	2643486
chr2L	2643311	2643557
chr2L	2644700	2644946
chr2L	2644833	2645079
chr2L	2645337	2645583
chr2L	2645549	2645795
chr2L	2646228	2646474
chr2L	2648002	2648248
chr2L	2648163	2648409
chr2L	2652795	2653041
chr2L	2663201	2663447
chr2L	2663356	2663602
chr2L	2663495	2663741
chr2L	2663759	2664005
chr2L	2664581	2664827
chr2L	2666641	2666887
chr2L	2668161	2668407
chr2L	2668215	2668461
chr2L	2668940	2669186
chr2L	2672222	2672468
chr2L	2672706	2672952
chr2L	2673564	2673810
chr2L	2674225	2674471
chr2L	2674393	2674639
chr2L	2719589	2719835
chr2L	2719612	2719858
chr2L	2719780	2720026
chr2L	2719883	2720129
chr2L	2719887	2720133
chr2L	2720477	2720723
chr2L	2721437	2721683
chr2L	2721562	2721808
chr2L	2722134	2722380
chr2L	2722676	2722922
chr2L	2722815	2723061
chr2L	2723528	2723774
chr2L	2724226	2724472
chr2L	2724616	2724862
chr2L	2724937	2725183
chr2L	2724998	2725244
chr2L	2725199	2725445
chr2L	2725292	2725538
chr2L	2725310	2725556
chr2L	2725805	2726051
chr2L	2727057	2727303
chr2L	2727070	2727316
chr2L	2727074	2727320
chr2L	2727997	2728243
chr2L	2728036	2728282
chr2L	2728286	2728532
chr2L	2728514	2728760
chr2L	2728705	2728951
chr2L	2729302	2729548
chr2L	2729320	2729566
chr2L	2749961	2750207
chr2L	2749961	2750207
chr2L	2750144	2750390
chr2L	2751486	2751732
chr2L	2752221	2752467
chr2L	2752525	2752771
chr2L	2756745	2756991
chr2L	2757382	2757628
chr2L	2771948	2772194
chr2L	2779143	2779389
chr2L	2779379	2779625
chr2L	2779581	2779827
chr2L	2779768	2780014
chr2L	2779923	2780169
chr2L	2780108	2780354
chr2L	2780338	2780584
chr2L	2780486	2780732
chr2L	2800219	2800465
chr2L	2800669	2800915
chr2L	2801083	2801329
chr2L	2801083	2801329
chr2L	2801394	2801640
chr2L	2801554	2801800
chr2L	2801869	2802115
chr2L	2801878	2802124
chr2L	2802651	2802897
chr2L	2802892	2803138
chr2L	2802904	2803150
chr2L	2803590	2803836
chr2L	2804173	2804419
chr2L	2804478	2804724
chr2L	2805161	2805407
chr2L	2830564	2830810
chr2L	2830773	2831019
chr2L	2831273	2831519
chr2L	2831306	2831552
chr2L	2831336	2831582
chr2L	2831802	2832048
chr2L	2832108	2832354
chr2L	2832599	2832845
chr2L	2832894	2833140
chr2L	2833011	2833257
chr2L	2833046	2833292
chr2L	2833046	2833292
chr2L	2833207	2833453
chr2L	2833555	2833801
chr2L	2833698	2833944
chr2L	2834288	2834534
chr2L	2839588	2839834
chr2L	2839614	2839860
chr2L	2839855	2840101
chr2L	2953713	2953959
chr2L	2954002	2954248
chr2L	2999440	2999686
chr2L	3000750	3000996
chr2L	3001358	3001604
chr2L	3001802	3002048
chr2L	3002550	3002796
chr2L	3002550	3002796
chr2L	3002550	3002796
chr2L	3003148	3003394
chr2L	3003148	3003394
chr2L	3004949	3005195
chr2L	3005947	3006193
chr2L	3005948	3006194
chr2L	3008039	3008285
chr2L	3008075	3008321
chr2L	3008234	3008480
chr2L	3008234	3008480
chr2L	3009063	3009309
chr2L	3009064	3009310
chr2L	3011570	3011816
chr2L	3012332	3012578
chr2L	3012493	3012739
chr2L	3012596	3012842
chr2L	3041761	3042007
chr2L	3043599	3043845
chr2L	3055656	3055902
chr2L	3145920	3146166
chr2L	3146101	3146347
chr2L	3169250	3169496
chr2L	3200242	3200488
chr2L	3200251	3200497
chr2L	3201113	3201359
chr2L	3201233	3201479
chr2L	3201885	3202131
chr2L	3210711	3210957
chr2L	3210757	3211003
chr2L	3210847	3211093
chr2L	3211001	3211247
chr2L	3211007	3211253
chr2L	3211154	3211400
chr2L	3211198	3211444
chr2L	3211668	3211914
chr2L	3211879	3212125
chr2L	3212551	3212797
chr2L	3212551	3212797
chr2L	3212597	3212843
chr2L	3213714	3213960
chr2L	3214147	3214393
chr2L	3215002	3215248
chr2L	3215040	3215286
chr2L	3215280	3215526
chr2L	3215852	3216098
chr2L	3216210	3216456
chr2L	3216754	3217000
chr2L	3216768	3217014
chr2L	3217434	3217680
chr2L	3218057	3218303
chr2L	3218828	3219074
chr2L	3219800	3220046
chr2L	3220198	3220444
chr2L	3220428	3220674
chr2L	3221084	3221330
chr2L	3221132	3221378
chr2L	3221181	3221427
chr2L	3221184	3221430
chr2L	3221270	3221516
chr2L	3221360	3221606
chr2L	3221740	3221986
[truncated: 274,615 more rows]
