# Supplementary material for: Nucleosomes Shape DNA Polymorphism and Divergence
Source: PLoS Genet. 2014 Jul 3;10(7):e1004457. doi: 10.1371/journal.pgen.1004457 (PMC4081404; doi:10.1371/journal.pgen.1004457)
Supplement: Table S2 — The genomic coordinates (Release 5) for intronic autosomal 147 bp nucleosomal fragments ±50 flanking bp. (TXT) [file pgen.1004457.s019.txt]

# Table S2. The genomic coordinates (Release 5) for intronic autosomal 147 bp nucleosomal fragments ±50 flanking bp.
chr2L	15845	16091
chr2L	15873	16119
chr2L	29735	29981
chr2L	29821	30067
chr2L	30146	30392
chr2L	33512	33758
chr2L	33523	33769
chr2L	35411	35657
chr2L	38283	38529
chr2L	38865	39111
chr2L	40380	40626
chr2L	41435	41681
chr2L	41563	41809
chr2L	42163	42409
chr2L	42218	42464
chr2L	42356	42602
chr2L	43408	43654
chr2L	43798	44044
chr2L	43986	44232
chr2L	43997	44243
chr2L	44101	44347
chr2L	44801	45047
chr2L	45767	46013
chr2L	46054	46300
chr2L	46054	46300
chr2L	46444	46690
chr2L	46700	46946
chr2L	46974	47220
chr2L	46974	47220
chr2L	52534	52780
chr2L	52763	53009
chr2L	52763	53009
chr2L	54549	54795
chr2L	55119	55365
chr2L	56272	56518
chr2L	56776	57022
chr2L	56873	57119
chr2L	57060	57306
chr2L	57317	57563
chr2L	57587	57833
chr2L	58202	58448
chr2L	58852	59098
chr2L	73394	73640
chr2L	73436	73682
chr2L	73699	73945
chr2L	73699	73945
chr2L	73906	74152
chr2L	74525	74771
chr2L	85052	85298
chr2L	85128	85374
chr2L	85595	85841
chr2L	85953	86199
chr2L	86332	86578
chr2L	107106	107352
chr2L	107918	108164
chr2L	108825	109071
chr2L	108825	109071
chr2L	108945	109191
chr2L	109036	109282
chr2L	109880	110126
chr2L	109957	110203
chr2L	110048	110294
chr2L	111236	111482
chr2L	112412	112658
chr2L	120228	120474
chr2L	120924	121170
chr2L	121111	121357
chr2L	121111	121357
chr2L	125765	126011
chr2L	125765	126011
chr2L	126380	126626
chr2L	126932	127178
chr2L	127012	127258
chr2L	127365	127611
chr2L	128062	128308
chr2L	128386	128632
chr2L	130164	130410
chr2L	146708	146954
chr2L	150337	150583
chr2L	150760	151006
chr2L	159934	160180
chr2L	161746	161992
chr2L	163025	163271
chr2L	163030	163276
chr2L	163039	163285
chr2L	164314	164560
chr2L	164472	164718
chr2L	168546	168792
chr2L	169281	169527
chr2L	169745	169991
chr2L	169970	170216
chr2L	170516	170762
chr2L	170618	170864
chr2L	170725	170971
chr2L	170999	171245
chr2L	172568	172814
chr2L	172816	173062
chr2L	172887	173133
chr2L	173188	173434
chr2L	173293	173539
chr2L	173397	173643
chr2L	173730	173976
chr2L	173981	174227
chr2L	174506	174752
chr2L	174535	174781
chr2L	174810	175056
chr2L	174961	175207
chr2L	175505	175751
chr2L	175691	175937
chr2L	175722	175968
chr2L	177394	177640
chr2L	177663	177909
chr2L	178244	178490
chr2L	179081	179327
chr2L	180707	180953
chr2L	180795	181041
chr2L	180890	181136
chr2L	181251	181497
chr2L	183508	183754
chr2L	206339	206585
chr2L	206349	206595
chr2L	218897	219143
chr2L	219534	219780
chr2L	220672	220918
chr2L	221053	221299
chr2L	222117	222363
chr2L	222383	222629
chr2L	222607	222853
chr2L	222838	223084
chr2L	223530	223776
chr2L	223786	224032
chr2L	224332	224578
chr2L	225314	225560
chr2L	225669	225915
chr2L	226993	227239
chr2L	228575	228821
chr2L	229478	229724
chr2L	229718	229964
chr2L	229955	230201
chr2L	242804	243050
chr2L	243154	243400
chr2L	244385	244631
chr2L	244444	244690
chr2L	244504	244750
chr2L	245682	245928
chr2L	245843	246089
chr2L	245978	246224
chr2L	246110	246356
chr2L	246330	246576
chr2L	246352	246598
chr2L	247089	247335
chr2L	247248	247494
chr2L	247558	247804
chr2L	247660	247906
chr2L	247738	247984
chr2L	247756	248002
chr2L	250144	250390
chr2L	254509	254755
chr2L	254546	254792
chr2L	254862	255108
chr2L	254940	255186
chr2L	255127	255373
chr2L	258652	258898
chr2L	259384	259630
chr2L	259506	259752
chr2L	259531	259777
chr2L	259797	260043
chr2L	259872	260118
chr2L	259975	260221
chr2L	259996	260242
chr2L	260192	260438
chr2L	260617	260863
chr2L	260745	260991
chr2L	260968	261214
chr2L	261527	261773
chr2L	261538	261784
chr2L	262033	262279
chr2L	262571	262817
chr2L	263287	263533
chr2L	266697	266943
chr2L	267407	267653
chr2L	268047	268293
chr2L	268159	268405
chr2L	268227	268473
chr2L	268857	269103
chr2L	271317	271563
chr2L	271318	271564
chr2L	271318	271564
chr2L	286886	287132
chr2L	286886	287132
chr2L	287123	287369
chr2L	289733	289979
chr2L	290015	290261
chr2L	298455	298701
chr2L	298491	298737
chr2L	298587	298833
chr2L	300107	300353
chr2L	300332	300578
chr2L	300567	300813
chr2L	301298	301544
chr2L	301322	301568
chr2L	307007	307253
chr2L	307746	307992
chr2L	309030	309276
chr2L	309728	309974
chr2L	310388	310634
chr2L	310527	310773
chr2L	310900	311146
chr2L	311331	311577
chr2L	311394	311640
chr2L	312397	312643
chr2L	312404	312650
chr2L	312572	312818
chr2L	312572	312818
chr2L	312782	313028
chr2L	312918	313164
chr2L	313316	313562
chr2L	313602	313848
chr2L	313633	313879
chr2L	314044	314290
chr2L	314592	314838
chr2L	314912	315158
chr2L	315300	315546
chr2L	315439	315685
chr2L	316774	317020
chr2L	319920	320166
chr2L	320108	320354
chr2L	321297	321543
chr2L	321358	321604
chr2L	323064	323310
chr2L	323476	323722
chr2L	323476	323722
chr2L	323999	324245
chr2L	324009	324255
chr2L	332337	332583
chr2L	332369	332615
chr2L	332954	333200
chr2L	333282	333528
chr2L	333694	333940
chr2L	333695	333941
chr2L	334271	334517
chr2L	335012	335258
chr2L	335079	335325
chr2L	336599	336845
chr2L	337590	337836
chr2L	338728	338974
chr2L	339452	339698
chr2L	341006	341252
chr2L	341064	341310
chr2L	341916	342162
chr2L	341938	342184
chr2L	342050	342296
chr2L	342262	342508
chr2L	342283	342529
chr2L	379359	379605
chr2L	379561	379807
chr2L	380407	380653
chr2L	380502	380748
chr2L	381545	381791
chr2L	382422	382668
chr2L	383138	383384
chr2L	385253	385499
chr2L	385337	385583
chr2L	385407	385653
chr2L	385433	385679
chr2L	399433	399679
chr2L	412857	413103
chr2L	432287	432533
chr2L	432306	432552
chr2L	433052	433298
chr2L	436293	436539
chr2L	436481	436727
chr2L	436860	437106
chr2L	437644	437890
chr2L	438117	438363
chr2L	438794	439040
chr2L	439487	439733
chr2L	439828	440074
chr2L	440617	440863
chr2L	441548	441794
chr2L	442363	442609
chr2L	442363	442609
chr2L	442600	442846
chr2L	451994	452240
chr2L	465054	465300
chr2L	465126	465372
chr2L	465220	465466
chr2L	524116	524362
chr2L	525995	526241
chr2L	525998	526244
chr2L	527551	527797
chr2L	528320	528566
chr2L	528328	528574
chr2L	529047	529293
chr2L	529130	529376
chr2L	530004	530250
chr2L	530250	530496
chr2L	530505	530751
chr2L	531141	531387
chr2L	531536	531782
chr2L	532308	532554
chr2L	532345	532591
chr2L	532495	532741
chr2L	533297	533543
chr2L	533595	533841
chr2L	535071	535317
chr2L	535456	535702
chr2L	548496	548742
chr2L	548674	548920
chr2L	549633	549879
chr2L	549634	549880
chr2L	550077	550323
chr2L	550799	551045
chr2L	584815	585061
chr2L	584826	585072
chr2L	586342	586588
chr2L	586661	586907
chr2L	586798	587044
chr2L	587552	587798
chr2L	587873	588119
chr2L	588313	588559
chr2L	588561	588807
chr2L	588742	588988
chr2L	591121	591367
chr2L	591130	591376
chr2L	591185	591431
chr2L	593001	593247
chr2L	621185	621431
chr2L	645808	646054
chr2L	646301	646547
chr2L	646443	646689
chr2L	646690	646936
chr2L	647179	647425
chr2L	650839	651085
chr2L	653334	653580
chr2L	657817	658063
chr2L	658832	659078
chr2L	660464	660710
chr2L	660533	660779
chr2L	661538	661784
chr2L	661789	662035
chr2L	662047	662293
chr2L	662512	662758
chr2L	663541	663787
chr2L	663698	663944
chr2L	664254	664500
chr2L	667583	667829
chr2L	668282	668528
chr2L	668546	668792
chr2L	669172	669418
chr2L	669715	669961
chr2L	670031	670277
chr2L	670256	670502
chr2L	670460	670706
chr2L	670940	671186
chr2L	672585	672831
chr2L	673270	673516
chr2L	673651	673897
chr2L	673743	673989
chr2L	674678	674924
chr2L	674822	675068
chr2L	675268	675514
chr2L	675493	675739
chr2L	675675	675921
chr2L	675967	676213
chr2L	677403	677649
chr2L	677891	678137
chr2L	678219	678465
chr2L	678277	678523
chr2L	678426	678672
chr2L	678722	678968
chr2L	679440	679686
chr2L	679547	679793
chr2L	679809	680055
chr2L	679814	680060
chr2L	680442	680688
chr2L	680519	680765
chr2L	682120	682366
chr2L	682572	682818
chr2L	682646	682892
chr2L	682739	682985
chr2L	683465	683711
chr2L	684752	684998
chr2L	685428	685674
chr2L	685895	686141
chr2L	686292	686538
chr2L	697176	697422
chr2L	697625	697871
chr2L	697807	698053
chr2L	698170	698416
chr2L	700564	700810
chr2L	701169	701415
chr2L	703660	703906
chr2L	703847	704093
chr2L	704510	704756
chr2L	704566	704812
chr2L	704627	704873
chr2L	707875	708121
chr2L	708471	708717
chr2L	710485	710731
chr2L	711084	711330
chr2L	711579	711825
chr2L	712695	712941
chr2L	712914	713160
chr2L	712968	713214
chr2L	713642	713888
chr2L	741222	741468
chr2L	741431	741677
chr2L	741798	742044
chr2L	742254	742500
chr2L	754123	754369
chr2L	757540	757786
chr2L	789092	789338
chr2L	789410	789656
chr2L	826835	827081
chr2L	826892	827138
chr2L	828091	828337
chr2L	828383	828629
chr2L	829025	829271
chr2L	829174	829420
chr2L	830362	830608
chr2L	830415	830661
chr2L	830472	830718
chr2L	834676	834922
chr2L	835902	836148
chr2L	837628	837874
chr2L	839473	839719
chr2L	839976	840222
chr2L	840310	840556
chr2L	840435	840681
chr2L	840551	840797
chr2L	841575	841821
chr2L	841603	841849
chr2L	843985	844231
chr2L	845340	845586
chr2L	845917	846163
chr2L	846463	846709
chr2L	847743	847989
chr2L	848382	848628
chr2L	848495	848741
chr2L	849087	849333
chr2L	849185	849431
chr2L	865204	865450
chr2L	865204	865450
chr2L	865366	865612
chr2L	865973	866219
chr2L	866274	866520
chr2L	866293	866539
chr2L	866410	866656
chr2L	866592	866838
chr2L	866655	866901
chr2L	867279	867525
chr2L	867281	867527
chr2L	867281	867527
chr2L	867329	867575
chr2L	873820	874066
chr2L	873821	874067
chr2L	873884	874130
chr2L	874619	874865
chr2L	924400	924646
chr2L	924441	924687
chr2L	924816	925062
chr2L	926302	926548
chr2L	926501	926747
chr2L	926745	926991
chr2L	926946	927192
chr2L	927442	927688
chr2L	927535	927781
chr2L	927544	927790
chr2L	927998	928244
chr2L	928098	928344
chr2L	928989	929235
chr2L	929323	929569
chr2L	930682	930928
chr2L	930687	930933
chr2L	931588	931834
chr2L	931615	931861
chr2L	932665	932911
chr2L	933924	934170
chr2L	934059	934305
chr2L	934060	934306
chr2L	934320	934566
chr2L	934382	934628
chr2L	935731	935977
chr2L	936775	937021
chr2L	937122	937368
chr2L	937217	937463
chr2L	937448	937694
chr2L	939003	939249
chr2L	939234	939480
chr2L	939377	939623
chr2L	940286	940532
chr2L	940734	940980
chr2L	941345	941591
chr2L	941813	942059
chr2L	942602	942848
chr2L	943043	943289
chr2L	943984	944230
chr2L	944473	944719
chr2L	945050	945296
chr2L	945133	945379
chr2L	946509	946755
chr2L	947207	947453
chr2L	947479	947725
chr2L	947551	947797
chr2L	947551	947797
chr2L	947552	947798
chr2L	947988	948234
chr2L	949040	949286
chr2L	949118	949364
chr2L	949223	949469
chr2L	949306	949552
chr2L	949714	949960
chr2L	949779	950025
chr2L	949865	950111
chr2L	949865	950111
chr2L	950764	951010
chr2L	953595	953841
chr2L	953946	954192
chr2L	954077	954323
chr2L	954077	954323
chr2L	955027	955273
chr2L	955028	955274
chr2L	955039	955285
chr2L	1017891	1018137
chr2L	1018282	1018528
chr2L	1020109	1020355
chr2L	1020302	1020548
chr2L	1021150	1021396
chr2L	1021301	1021547
chr2L	1021301	1021547
chr2L	1022180	1022426
chr2L	1022686	1022932
chr2L	1022949	1023195
chr2L	1023089	1023335
chr2L	1023266	1023512
chr2L	1023982	1024228
chr2L	1023992	1024238
chr2L	1024471	1024717
chr2L	1025122	1025368
chr2L	1025331	1025577
chr2L	1025379	1025625
chr2L	1027361	1027607
chr2L	1028688	1028934
chr2L	1029824	1030070
chr2L	1030918	1031164
chr2L	1030919	1031165
chr2L	1030919	1031165
chr2L	1031792	1032038
chr2L	1032639	1032885
chr2L	1032673	1032919
chr2L	1032963	1033209
chr2L	1033119	1033365
chr2L	1034816	1035062
chr2L	1035090	1035336
chr2L	1035248	1035494
chr2L	1036060	1036306
chr2L	1036203	1036449
chr2L	1038519	1038765
chr2L	1039084	1039330
chr2L	1039128	1039374
chr2L	1039582	1039828
chr2L	1039695	1039941
chr2L	1040492	1040738
chr2L	1041796	1042042
chr2L	1041945	1042191
chr2L	1042585	1042831
chr2L	1044414	1044660
chr2L	1044440	1044686
chr2L	1044462	1044708
chr2L	1044462	1044708
chr2L	1045430	1045676
chr2L	1045446	1045692
chr2L	1045582	1045828
chr2L	1045594	1045840
chr2L	1045911	1046157
chr2L	1045953	1046199
chr2L	1047499	1047745
chr2L	1053153	1053399
chr2L	1053854	1054100
chr2L	1053987	1054233
chr2L	1054149	1054395
chr2L	1054968	1055214
chr2L	1055440	1055686
chr2L	1055440	1055686
chr2L	1055615	1055861
chr2L	1056281	1056527
chr2L	1056928	1057174
chr2L	1057141	1057387
chr2L	1057183	1057429
chr2L	1057183	1057429
chr2L	1057438	1057684
chr2L	1058647	1058893
chr2L	1058989	1059235
chr2L	1060263	1060509
chr2L	1060946	1061192
chr2L	1062751	1062997
chr2L	1062874	1063120
chr2L	1063336	1063582
chr2L	1063366	1063612
chr2L	1063452	1063698
chr2L	1063544	1063790
chr2L	1064128	1064374
chr2L	1065231	1065477
chr2L	1065340	1065586
chr2L	1066013	1066259
chr2L	1066620	1066866
chr2L	1067019	1067265
chr2L	1067251	1067497
chr2L	1067331	1067577
chr2L	1067645	1067891
chr2L	1067651	1067897
chr2L	1067920	1068166
chr2L	1067953	1068199
chr2L	1067986	1068232
chr2L	1068140	1068386
chr2L	1071230	1071476
chr2L	1071241	1071487
chr2L	1071448	1071694
chr2L	1072044	1072290
chr2L	1072089	1072335
chr2L	1072138	1072384
chr2L	1072358	1072604
chr2L	1073098	1073344
chr2L	1073173	1073419
chr2L	1073493	1073739
chr2L	1073789	1074035
chr2L	1074631	1074877
chr2L	1074876	1075122
chr2L	1074967	1075213
chr2L	1075816	1076062
chr2L	1076336	1076582
chr2L	1086183	1086429
chr2L	1086276	1086522
chr2L	1086554	1086800
chr2L	1086819	1087065
chr2L	1088613	1088859
chr2L	1088962	1089208
chr2L	1089327	1089573
chr2L	1089545	1089791
chr2L	1090455	1090701
chr2L	1090477	1090723
chr2L	1090734	1090980
chr2L	1091858	1092104
chr2L	1092647	1092893
chr2L	1092675	1092921
chr2L	1095929	1096175
chr2L	1096947	1097193
chr2L	1097056	1097302
chr2L	1097211	1097457
chr2L	1097493	1097739
chr2L	1097845	1098091
chr2L	1097845	1098091
chr2L	1098120	1098366
chr2L	1099110	1099356
chr2L	1100973	1101219
chr2L	1101403	1101649
chr2L	1101403	1101649
chr2L	1118522	1118768
chr2L	1119181	1119427
chr2L	1119328	1119574
chr2L	1119338	1119584
chr2L	1119383	1119629
chr2L	1119391	1119637
chr2L	1120031	1120277
chr2L	1120176	1120422
chr2L	1120270	1120516
chr2L	1120274	1120520
chr2L	1120622	1120868
chr2L	1120622	1120868
chr2L	1120799	1121045
chr2L	1122159	1122405
chr2L	1123192	1123438
chr2L	1123260	1123506
chr2L	1123655	1123901
chr2L	1123745	1123991
chr2L	1124120	1124366
chr2L	1124523	1124769
chr2L	1124897	1125143
chr2L	1125200	1125446
chr2L	1125781	1126027
chr2L	1125936	1126182
chr2L	1126507	1126753
chr2L	1126507	1126753
chr2L	1126818	1127064
chr2L	1126819	1127065
chr2L	1127078	1127324
chr2L	1127487	1127733
chr2L	1136138	1136384
chr2L	1136589	1136835
chr2L	1137330	1137576
chr2L	1137331	1137577
chr2L	1137961	1138207
chr2L	1137983	1138229
chr2L	1138221	1138467
chr2L	1143554	1143800
chr2L	1144589	1144835
chr2L	1157010	1157256
chr2L	1157100	1157346
chr2L	1157596	1157842
chr2L	1157765	1158011
chr2L	1162645	1162891
chr2L	1163416	1163662
chr2L	1179608	1179854
chr2L	1186964	1187210
chr2L	1187840	1188086
chr2L	1188045	1188291
chr2L	1188251	1188497
chr2L	1188363	1188609
chr2L	1189570	1189816
chr2L	1190395	1190641
chr2L	1192634	1192880
chr2L	1193415	1193661
chr2L	1194187	1194433
chr2L	1194209	1194455
chr2L	1194328	1194574
chr2L	1194620	1194866
chr2L	1194697	1194943
chr2L	1194756	1195002
chr2L	1194908	1195154
chr2L	1194930	1195176
chr2L	1194980	1195226
chr2L	1195549	1195795
chr2L	1195549	1195795
chr2L	1195710	1195956
chr2L	1195938	1196184
chr2L	1256971	1257217
chr2L	1257802	1258048
chr2L	1258069	1258315
chr2L	1259506	1259752
chr2L	1260080	1260326
chr2L	1260281	1260527
chr2L	1261716	1261962
chr2L	1261923	1262169
chr2L	1262674	1262920
chr2L	1263339	1263585
chr2L	1263576	1263822
chr2L	1263820	1264066
chr2L	1264614	1264860
chr2L	1264614	1264860
chr2L	1265992	1266238
chr2L	1265992	1266238
chr2L	1266148	1266394
chr2L	1266457	1266703
chr2L	1267773	1268019
chr2L	1268029	1268275
chr2L	1268109	1268355
chr2L	1268331	1268577
chr2L	1268665	1268911
chr2L	1269307	1269553
chr2L	1270098	1270344
chr2L	1270309	1270555
chr2L	1270309	1270555
chr2L	1270429	1270675
chr2L	1270770	1271016
chr2L	1272127	1272373
chr2L	1272136	1272382
chr2L	1272749	1272995
chr2L	1272886	1273132
chr2L	1273054	1273300
chr2L	1273125	1273371
chr2L	1274417	1274663
chr2L	1274417	1274663
chr2L	1275133	1275379
chr2L	1275337	1275583
chr2L	1275436	1275682
chr2L	1275515	1275761
chr2L	1275658	1275904
chr2L	1277467	1277713
chr2L	1277467	1277713
chr2L	1278503	1278749
chr2L	1278817	1279063
chr2L	1278976	1279222
chr2L	1279056	1279302
chr2L	1279241	1279487
chr2L	1279298	1279544
chr2L	1279334	1279580
chr2L	1279595	1279841
chr2L	1279656	1279902
chr2L	1280821	1281067
chr2L	1280904	1281150
chr2L	1281794	1282040
chr2L	1282211	1282457
chr2L	1282396	1282642
chr2L	1282773	1283019
chr2L	1282933	1283179
chr2L	1282933	1283179
chr2L	1283224	1283470
chr2L	1283709	1283955
chr2L	1283709	1283955
chr2L	1283869	1284115
chr2L	1283903	1284149
chr2L	1284136	1284382
chr2L	1284280	1284526
chr2L	1288500	1288746
chr2L	1288911	1289157
chr2L	1288975	1289221
chr2L	1289780	1290026
chr2L	1290041	1290287
chr2L	1291269	1291515
chr2L	1383679	1383925
chr2L	1386425	1386671
chr2L	1388642	1388888
chr2L	1388642	1388888
chr2L	1388933	1389179
chr2L	1389013	1389259
chr2L	1389505	1389751
chr2L	1389761	1390007
chr2L	1389802	1390048
chr2L	1393539	1393785
chr2L	1395187	1395433
chr2L	1395471	1395717
chr2L	1395522	1395768
chr2L	1398065	1398311
chr2L	1398067	1398313
chr2L	1399525	1399771
chr2L	1399653	1399899
chr2L	1401036	1401282
chr2L	1401036	1401282
chr2L	1401574	1401820
chr2L	1401804	1402050
chr2L	1405759	1406005
chr2L	1406205	1406451
chr2L	1406288	1406534
chr2L	1406896	1407142
chr2L	1407887	1408133
chr2L	1407895	1408141
chr2L	1407972	1408218
chr2L	1408195	1408441
chr2L	1409637	1409883
chr2L	1410082	1410328
chr2L	1410376	1410622
chr2L	1410788	1411034
chr2L	1411715	1411961
chr2L	1412118	1412364
chr2L	1412265	1412511
chr2L	1412433	1412679
chr2L	1412862	1413108
chr2L	1412943	1413189
chr2L	1413042	1413288
chr2L	1413491	1413737
chr2L	1413848	1414094
chr2L	1414302	1414548
chr2L	1415176	1415422
chr2L	1415621	1415867
chr2L	1418118	1418364
chr2L	1418715	1418961
chr2L	1418757	1419003
chr2L	1419361	1419607
chr2L	1419361	1419607
chr2L	1419361	1419607
chr2L	1502256	1502502
chr2L	1558093	1558339
chr2L	1558324	1558570
chr2L	1558881	1559127
chr2L	1559402	1559648
chr2L	1559750	1559996
chr2L	1560338	1560584
chr2L	1562289	1562535
chr2L	1562651	1562897
chr2L	1562916	1563162
chr2L	1564105	1564351
chr2L	1564979	1565225
chr2L	1565528	1565774
chr2L	1566261	1566507
chr2L	1566524	1566770
chr2L	1567315	1567561
chr2L	1567409	1567655
chr2L	1569270	1569516
chr2L	1569564	1569810
chr2L	1570239	1570485
chr2L	1570240	1570486
chr2L	1570281	1570527
chr2L	1570327	1570573
chr2L	1570525	1570771
chr2L	1573658	1573904
chr2L	1573658	1573904
chr2L	1574259	1574505
chr2L	1574374	1574620
chr2L	1574511	1574757
chr2L	1574511	1574757
chr2L	1574589	1574835
chr2L	1576238	1576484
chr2L	1576921	1577167
chr2L	1577356	1577602
chr2L	1577438	1577684
chr2L	1578421	1578667
chr2L	1579868	1580114
chr2L	1580447	1580693
chr2L	1581802	1582048
chr2L	1581862	1582108
chr2L	1583356	1583602
chr2L	1583470	1583716
chr2L	1583505	1583751
chr2L	1583878	1584124
chr2L	1584019	1584265
chr2L	1584274	1584520
chr2L	1584335	1584581
chr2L	1584687	1584933
chr2L	1587518	1587764
chr2L	1587968	1588214
chr2L	1587983	1588229
chr2L	1587994	1588240
chr2L	1588180	1588426
chr2L	1588187	1588433
chr2L	1588336	1588582
chr2L	1588363	1588609
chr2L	1588628	1588874
chr2L	1590365	1590611
chr2L	1590593	1590839
chr2L	1590770	1591016
chr2L	1591302	1591548
chr2L	1592046	1592292
chr2L	1592211	1592457
chr2L	1592487	1592733
chr2L	1592487	1592733
chr2L	1593020	1593266
chr2L	1593347	1593593
chr2L	1596865	1597111
chr2L	1598262	1598508
chr2L	1599151	1599397
chr2L	1599935	1600181
chr2L	1600347	1600593
chr2L	1600347	1600593
chr2L	1605630	1605876
chr2L	1607694	1607940
chr2L	1607705	1607951
chr2L	1607944	1608190
chr2L	1608496	1608742
chr2L	1608666	1608912
chr2L	1608669	1608915
chr2L	1608788	1609034
chr2L	1609133	1609379
chr2L	1609133	1609379
chr2L	1609161	1609407
chr2L	1613689	1613935
chr2L	1613711	1613957
chr2L	1613723	1613969
chr2L	1654007	1654253
chr2L	1654248	1654494
chr2L	1654803	1655049
chr2L	1655170	1655416
chr2L	1655179	1655425
chr2L	1655280	1655526
chr2L	1655687	1655933
chr2L	1655845	1656091
chr2L	1657754	1658000
chr2L	1658650	1658896
chr2L	1659885	1660131
chr2L	1660293	1660539
chr2L	1660504	1660750
chr2L	1660824	1661070
chr2L	1661815	1662061
chr2L	1662669	1662915
chr2L	1662855	1663101
chr2L	1662884	1663130
chr2L	1662940	1663186
chr2L	1663245	1663491
chr2L	1663974	1664220
chr2L	1664225	1664471
chr2L	1668001	1668247
chr2L	1668093	1668339
chr2L	1668196	1668442
chr2L	1668243	1668489
chr2L	1668366	1668612
chr2L	1668624	1668870
chr2L	1668884	1669130
chr2L	1669017	1669263
chr2L	1669689	1669935
chr2L	1670830	1671076
chr2L	1671238	1671484
chr2L	1672220	1672466
chr2L	1672777	1673023
chr2L	1672797	1673043
chr2L	1673092	1673338
chr2L	1673100	1673346
chr2L	1673167	1673413
chr2L	1673477	1673723
chr2L	1674067	1674313
chr2L	1674261	1674507
chr2L	1674308	1674554
chr2L	1674690	1674936
chr2L	1674791	1675037
chr2L	1675231	1675477
chr2L	1675797	1676043
chr2L	1676494	1676740
chr2L	1676602	1676848
chr2L	1677107	1677353
chr2L	1677115	1677361
chr2L	1677155	1677401
chr2L	1677478	1677724
chr2L	1677478	1677724
chr2L	1677479	1677725
chr2L	1678439	1678685
chr2L	1678594	1678840
chr2L	1686754	1687000
chr2L	1687286	1687532
chr2L	1687694	1687940
chr2L	1687853	1688099
chr2L	1688238	1688484
chr2L	1688648	1688894
chr2L	1688659	1688905
chr2L	1689318	1689564
chr2L	1690800	1691046
chr2L	1691219	1691465
chr2L	1691222	1691468
chr2L	1691247	1691493
chr2L	1691271	1691517
chr2L	1691349	1691595
chr2L	1692356	1692602
chr2L	1692901	1693147
chr2L	1693164	1693410
chr2L	1693697	1693943
chr2L	1719461	1719707
chr2L	1719853	1720099
chr2L	1720471	1720717
chr2L	1720909	1721155
chr2L	1720968	1721214
chr2L	1721858	1722104
chr2L	1721933	1722179
chr2L	1727387	1727633
chr2L	1728517	1728763
chr2L	1733117	1733363
chr2L	1733700	1733946
chr2L	1734268	1734514
chr2L	1734294	1734540
chr2L	1734794	1735040
chr2L	1734865	1735111
chr2L	1735467	1735713
chr2L	1736635	1736881
chr2L	1736635	1736881
chr2L	1737026	1737272
chr2L	1738483	1738729
chr2L	1738674	1738920
chr2L	1738856	1739102
chr2L	1739760	1740006
chr2L	1739833	1740079
chr2L	1740491	1740737
chr2L	1742713	1742959
chr2L	1743874	1744120
chr2L	1744016	1744262
chr2L	1744030	1744276
chr2L	1744208	1744454
chr2L	1744597	1744843
chr2L	1745419	1745665
chr2L	1746524	1746770
chr2L	1746870	1747116
chr2L	1746920	1747166
chr2L	1747058	1747304
chr2L	1747395	1747641
chr2L	1749122	1749368
chr2L	1749142	1749388
chr2L	1836691	1836937
chr2L	1839413	1839659
chr2L	1839808	1840054
chr2L	1840635	1840881
chr2L	1840707	1840953
chr2L	1841609	1841855
chr2L	1844846	1845092
chr2L	1844968	1845214
chr2L	1845211	1845457
chr2L	1845360	1845606
chr2L	1845360	1845606
chr2L	1846090	1846336
chr2L	1846689	1846935
chr2L	1847091	1847337
chr2L	1847336	1847582
chr2L	1848633	1848879
chr2L	1849160	1849406
chr2L	1849236	1849482
chr2L	1850207	1850453
chr2L	1850395	1850641
chr2L	1850465	1850711
chr2L	1851361	1851607
chr2L	1852959	1853205
chr2L	1853693	1853939
chr2L	1854419	1854665
chr2L	1854479	1854725
chr2L	1854936	1855182
chr2L	1854975	1855221
chr2L	1859113	1859359
chr2L	1859485	1859731
chr2L	1859526	1859772
chr2L	1860126	1860372
chr2L	1860126	1860372
chr2L	1860876	1861122
chr2L	1860984	1861230
chr2L	1861005	1861251
chr2L	1862302	1862548
chr2L	1862344	1862590
chr2L	1863757	1864003
chr2L	1870852	1871098
chr2L	1871115	1871361
chr2L	1871498	1871744
chr2L	1872100	1872346
chr2L	1872853	1873099
chr2L	1873237	1873483
chr2L	1873647	1873893
chr2L	1873777	1874023
chr2L	1873799	1874045
chr2L	1874413	1874659
chr2L	1875199	1875445
chr2L	1876186	1876432
chr2L	1878082	1878328
chr2L	1878489	1878735
chr2L	1878935	1879181
chr2L	1879611	1879857
chr2L	1883230	1883476
chr2L	1883237	1883483
chr2L	1883371	1883617
chr2L	1886329	1886575
chr2L	1887444	1887690
chr2L	1888384	1888630
chr2L	1888631	1888877
chr2L	1889545	1889791
chr2L	1890104	1890350
chr2L	1890291	1890537
chr2L	1890358	1890604
chr2L	1890485	1890731
chr2L	1890668	1890914
chr2L	1891236	1891482
chr2L	1892303	1892549
chr2L	1900947	1901193
chr2L	1901187	1901433
chr2L	1901188	1901434
chr2L	1901335	1901581
chr2L	1901732	1901978
chr2L	1901865	1902111
chr2L	1902024	1902270
chr2L	1902173	1902419
chr2L	1902864	1903110
chr2L	1903074	1903320
chr2L	1903608	1903854
chr2L	1903712	1903958
chr2L	1904450	1904696
chr2L	1904752	1904998
chr2L	1905987	1906233
chr2L	1906099	1906345
chr2L	1906109	1906355
chr2L	1906156	1906402
chr2L	1906376	1906622
chr2L	1906475	1906721
chr2L	1906771	1907017
chr2L	1911097	1911343
chr2L	1911330	1911576
chr2L	1911407	1911653
chr2L	1911544	1911790
chr2L	1913138	1913384
chr2L	1913150	1913396
chr2L	1913186	1913432
chr2L	1913186	1913432
chr2L	1913762	1914008
chr2L	1913762	1914008
chr2L	1914375	1914621
chr2L	1914573	1914819
chr2L	1914613	1914859
chr2L	1915519	1915765
chr2L	1915550	1915796
chr2L	1915550	1915796
chr2L	1915611	1915857
chr2L	1915611	1915857
chr2L	1916588	1916834
chr2L	1917040	1917286
chr2L	1917788	1918034
chr2L	1917788	1918034
chr2L	1917794	1918040
chr2L	1917831	1918077
chr2L	1918054	1918300
chr2L	1918887	1919133
chr2L	1918916	1919162
chr2L	1918977	1919223
chr2L	1918977	1919223
chr2L	1919005	1919251
chr2L	1920644	1920890
chr2L	1920871	1921117
chr2L	1920983	1921229
chr2L	1921344	1921590
chr2L	1921941	1922187
chr2L	1922567	1922813
chr2L	1923164	1923410
chr2L	1923359	1923605
chr2L	1923723	1923969
chr2L	1923976	1924222
chr2L	1923994	1924240
chr2L	1924512	1924758
chr2L	1925203	1925449
chr2L	1925258	1925504
chr2L	1925617	1925863
chr2L	1926019	1926265
chr2L	1926871	1927117
chr2L	1926962	1927208
chr2L	1927409	1927655
chr2L	1927445	1927691
chr2L	1929758	1930004
chr2L	1929952	1930198
chr2L	1930201	1930447
chr2L	1930442	1930688
chr2L	1930828	1931074
chr2L	1932679	1932925
chr2L	1933112	1933358
chr2L	1933114	1933360
chr2L	1933131	1933377
chr2L	1933143	1933389
chr2L	1933340	1933586
chr2L	1938213	1938459
chr2L	1946621	1946867
chr2L	1946738	1946984
chr2L	1953151	1953397
chr2L	1953924	1954170
chr2L	1953932	1954178
chr2L	1979501	1979747
chr2L	1986225	1986471
chr2L	1986511	1986757
chr2L	1986984	1987230
chr2L	1987144	1987390
chr2L	1998924	1999170
chr2L	1999943	2000189
chr2L	2001837	2002083
chr2L	2003414	2003660
chr2L	2003733	2003979
chr2L	2003910	2004156
chr2L	2003910	2004156
chr2L	2004162	2004408
chr2L	2004173	2004419
chr2L	2004342	2004588
chr2L	2004681	2004927
chr2L	2004904	2005150
chr2L	2004935	2005181
chr2L	2011029	2011275
chr2L	2011203	2011449
chr2L	2011669	2011915
chr2L	2012144	2012390
chr2L	2012700	2012946
chr2L	2012810	2013056
chr2L	2013016	2013262
chr2L	2013999	2014245
chr2L	2014253	2014499
chr2L	2015221	2015467
chr2L	2015240	2015486
chr2L	2015397	2015643
chr2L	2015724	2015970
chr2L	2015736	2015982
chr2L	2015936	2016182
chr2L	2016386	2016632
chr2L	2016483	2016729
chr2L	2016592	2016838
chr2L	2016687	2016933
chr2L	2018106	2018352
chr2L	2018106	2018352
chr2L	2018450	2018696
chr2L	2018592	2018838
chr2L	2019660	2019906
chr2L	2020553	2020799
chr2L	2022281	2022527
chr2L	2022671	2022917
chr2L	2022751	2022997
chr2L	2024384	2024630
chr2L	2024467	2024713
chr2L	2024700	2024946
chr2L	2024842	2025088
chr2L	2024945	2025191
chr2L	2024967	2025213
chr2L	2025191	2025437
chr2L	2025191	2025437
chr2L	2025658	2025904
chr2L	2038239	2038485
chr2L	2038504	2038750
chr2L	2038701	2038947
chr2L	2039159	2039405
chr2L	2039160	2039406
chr2L	2055916	2056162
chr2L	2056115	2056361
chr2L	2056686	2056932
chr2L	2060219	2060465
chr2L	2060417	2060663
chr2L	2061233	2061479
chr2L	2061469	2061715
chr2L	2063128	2063374
chr2L	2063439	2063685
chr2L	2063439	2063685
chr2L	2063763	2064009
chr2L	2064078	2064324
chr2L	2064830	2065076
chr2L	2064988	2065234
chr2L	2065856	2066102
chr2L	2067490	2067736
chr2L	2068278	2068524
chr2L	2068488	2068734
chr2L	2069554	2069800
chr2L	2069652	2069898
chr2L	2070071	2070317
chr2L	2070483	2070729
chr2L	2070483	2070729
chr2L	2071148	2071394
chr2L	2072824	2073070
chr2L	2073461	2073707
chr2L	2073838	2074084
chr2L	2074197	2074443
chr2L	2074647	2074893
chr2L	2075650	2075896
chr2L	2075828	2076074
chr2L	2076135	2076381
chr2L	2076867	2077113
chr2L	2077188	2077434
chr2L	2077251	2077497
chr2L	2078064	2078310
chr2L	2078904	2079150
chr2L	2078947	2079193
chr2L	2079008	2079254
chr2L	2082283	2082529
chr2L	2082905	2083151
chr2L	2083470	2083716
chr2L	2083665	2083911
chr2L	2084394	2084640
chr2L	2084672	2084918
chr2L	2086036	2086282
chr2L	2087059	2087305
chr2L	2087121	2087367
chr2L	2087285	2087531
chr2L	2088608	2088854
chr2L	2088617	2088863
chr2L	2089935	2090181
chr2L	2090113	2090359
chr2L	2090237	2090483
chr2L	2090963	2091209
chr2L	2091084	2091330
chr2L	2091765	2092011
chr2L	2092049	2092295
chr2L	2092890	2093136
chr2L	2095854	2096100
chr2L	2096677	2096923
chr2L	2097678	2097924
chr2L	2098211	2098457
chr2L	2098513	2098759
chr2L	2098551	2098797
chr2L	2099517	2099763
chr2L	2099921	2100167
chr2L	2100068	2100314
chr2L	2100152	2100398
chr2L	2100152	2100398
chr2L	2131426	2131672
chr2L	2131612	2131858
chr2L	2132386	2132632
chr2L	2132693	2132939
chr2L	2133186	2133432
chr2L	2133898	2134144
chr2L	2138289	2138535
chr2L	2138785	2139031
chr2L	2138877	2139123
chr2L	2139192	2139438
chr2L	2139260	2139506
chr2L	2161285	2161531
chr2L	2162252	2162498
chr2L	2162519	2162765
chr2L	2162519	2162765
chr2L	2163162	2163408
chr2L	2163450	2163696
chr2L	2164714	2164960
chr2L	2165928	2166174
chr2L	2166636	2166882
chr2L	2166926	2167172
chr2L	2167563	2167809
chr2L	2167651	2167897
chr2L	2168036	2168282
chr2L	2168258	2168504
chr2L	2168557	2168803
chr2L	2168729	2168975
chr2L	2169206	2169452
chr2L	2169389	2169635
chr2L	2169861	2170107
chr2L	2170150	2170396
chr2L	2170151	2170397
chr2L	2171053	2171299
chr2L	2171291	2171537
chr2L	2172280	2172526
chr2L	2172461	2172707
chr2L	2173076	2173322
chr2L	2173177	2173423
chr2L	2173506	2173752
chr2L	2173860	2174106
chr2L	2173868	2174114
chr2L	2175554	2175800
chr2L	2175997	2176243
chr2L	2176382	2176628
chr2L	2177325	2177571
chr2L	2177343	2177589
chr2L	2191405	2191651
chr2L	2191470	2191716
chr2L	2221295	2221541
chr2L	2222338	2222584
chr2L	2222338	2222584
chr2L	2222586	2222832
chr2L	2222649	2222895
chr2L	2222649	2222895
chr2L	2222816	2223062
chr2L	2227925	2228171
chr2L	2228028	2228274
chr2L	2228846	2229092
chr2L	2243210	2243456
chr2L	2243218	2243464
chr2L	2309743	2309989
chr2L	2310883	2311129
chr2L	2310904	2311150
chr2L	2310925	2311171
chr2L	2310933	2311179
chr2L	2311092	2311338
chr2L	2311347	2311593
chr2L	2312135	2312381
chr2L	2313307	2313553
chr2L	2313701	2313947
chr2L	2313910	2314156
chr2L	2314686	2314932
chr2L	2314691	2314937
chr2L	2314962	2315208
chr2L	2315925	2316171
chr2L	2317338	2317584
chr2L	2317815	2318061
chr2L	2318167	2318413
chr2L	2318745	2318991
chr2L	2318747	2318993
chr2L	2318747	2318993
chr2L	2318784	2319030
chr2L	2318836	2319082
chr2L	2319526	2319772
chr2L	2320497	2320743
chr2L	2320517	2320763
chr2L	2320618	2320864
chr2L	2320665	2320911
chr2L	2321114	2321360
chr2L	2321133	2321379
chr2L	2321206	2321452
chr2L	2321226	2321472
chr2L	2321305	2321551
chr2L	2321564	2321810
chr2L	2321989	2322235
chr2L	2322801	2323047
chr2L	2322851	2323097
chr2L	2322899	2323145
chr2L	2323394	2323640
chr2L	2323459	2323705
chr2L	2324688	2324934
chr2L	2325501	2325747
chr2L	2325939	2326185
chr2L	2326061	2326307
chr2L	2326285	2326531
chr2L	2326822	2327068
chr2L	2327554	2327800
chr2L	2328604	2328850
chr2L	2328743	2328989
chr2L	2329153	2329399
chr2L	2329469	2329715
chr2L	2329873	2330119
chr2L	2330080	2330326
chr2L	2330894	2331140
chr2L	2332336	2332582
chr2L	2332345	2332591
chr2L	2332364	2332610
chr2L	2332406	2332652
chr2L	2333345	2333591
chr2L	2333387	2333633
chr2L	2333856	2334102
chr2L	2334121	2334367
chr2L	2334209	2334455
chr2L	2334282	2334528
chr2L	2335200	2335446
chr2L	2335216	2335462
chr2L	2337802	2338048
chr2L	2341765	2342011
chr2L	2342202	2342448
chr2L	2342495	2342741
chr2L	2342696	2342942
chr2L	2343020	2343266
chr2L	2344401	2344647
chr2L	2346196	2346442
chr2L	2348450	2348696
chr2L	2349324	2349570
chr2L	2349458	2349704
chr2L	2349578	2349824
chr2L	2349890	2350136
chr2L	2349938	2350184
chr2L	2351833	2352079
chr2L	2355116	2355362
chr2L	2355864	2356110
chr2L	2356997	2357243
chr2L	2357297	2357543
chr2L	2357389	2357635
chr2L	2361609	2361855
chr2L	2362976	2363222
chr2L	2363368	2363614
chr2L	2364095	2364341
chr2L	2365394	2365640
chr2L	2373728	2373974
chr2L	2374138	2374384
chr2L	2376309	2376555
chr2L	2400680	2400926
chr2L	2402409	2402655
chr2L	2402784	2403030
chr2L	2402856	2403102
chr2L	2404106	2404352
chr2L	2404149	2404395
chr2L	2405816	2406062
chr2L	2429063	2429309
chr2L	2429953	2430199
chr2L	2430146	2430392
chr2L	2431331	2431577
chr2L	2431612	2431858
chr2L	2432855	2433101
chr2L	2433438	2433684
chr2L	2433514	2433760
chr2L	2434229	2434475
chr2L	2434394	2434640
chr2L	2434831	2435077
chr2L	2434911	2435157
chr2L	2435352	2435598
chr2L	2435972	2436218
chr2L	2436293	2436539
chr2L	2436454	2436700
chr2L	2436855	2437101
chr2L	2438162	2438408
chr2L	2438294	2438540
chr2L	2439292	2439538
chr2L	2439486	2439732
chr2L	2439541	2439787
chr2L	2440681	2440927
chr2L	2441828	2442074
chr2L	2443707	2443953
chr2L	2443707	2443953
chr2L	2443707	2443953
chr2L	2443707	2443953
chr2L	2444349	2444595
chr2L	2444349	2444595
chr2L	2445307	2445553
chr2L	2446118	2446364
chr2L	2446231	2446477
chr2L	2446991	2447237
chr2L	2447113	2447359
chr2L	2447901	2448147
chr2L	2447902	2448148
chr2L	2448187	2448433
chr2L	2449425	2449671
chr2L	2449893	2450139
chr2L	2449978	2450224
chr2L	2451882	2452128
chr2L	2452243	2452489
chr2L	2452542	2452788
chr2L	2452932	2453178
chr2L	2454677	2454923
chr2L	2455959	2456205
chr2L	2457083	2457329
chr2L	2493995	2494241
chr2L	2494662	2494908
chr2L	2494906	2495152
chr2L	2495010	2495256
chr2L	2589451	2589697
chr2L	2589597	2589843
chr2L	2590570	2590816
chr2L	2590802	2591048
chr2L	2590802	2591048
chr2L	2590833	2591079
chr2L	2591351	2591597
chr2L	2591592	2591838
chr2L	2656648	2656894
chr2L	2657486	2657732
chr2L	2658180	2658426
chr2L	2658277	2658523
chr2L	2658335	2658581
chr2L	2658823	2659069
chr2L	2658851	2659097
chr2L	2658895	2659141
chr2L	2660144	2660390
chr2L	2677552	2677798
chr2L	2678388	2678634
chr2L	2678481	2678727
chr2L	2679195	2679441
chr2L	2679993	2680239
chr2L	2680054	2680300
chr2L	2681413	2681659
chr2L	2681861	2682107
chr2L	2682218	2682464
chr2L	2682858	2683104
chr2L	2682974	2683220
chr2L	2683315	2683561
chr2L	2683346	2683592
chr2L	2683354	2683600
chr2L	2684687	2684933
chr2L	2684773	2685019
chr2L	2684981	2685227
chr2L	2685377	2685623
chr2L	2685409	2685655
chr2L	2686135	2686381
chr2L	2686361	2686607
chr2L	2686631	2686877
chr2L	2686679	2686925
chr2L	2687030	2687276
chr2L	2687938	2688184
chr2L	2688471	2688717
chr2L	2688599	2688845
chr2L	2689501	2689747
chr2L	2689634	2689880
chr2L	2689786	2690032
chr2L	2690026	2690272
chr2L	2690333	2690579
chr2L	2690677	2690923
chr2L	2691400	2691646
chr2L	2691912	2692158
chr2L	2692039	2692285
chr2L	2693069	2693315
chr2L	2694249	2694495
chr2L	2694787	2695033
chr2L	2695121	2695367
chr2L	2697867	2698113
chr2L	2698113	2698359
chr2L	2698693	2698939
chr2L	2699261	2699507
chr2L	2699271	2699517
chr2L	2699539	2699785
chr2L	2701450	2701696
chr2L	2701450	2701696
chr2L	2701668	2701914
chr2L	2701948	2702194
chr2L	2701965	2702211
chr2L	2702601	2702847
chr2L	2702781	2703027
chr2L	2703043	2703289
chr2L	2703044	2703290
chr2L	2703616	2703862
chr2L	2703644	2703890
chr2L	2703826	2704072
chr2L	2703891	2704137
chr2L	2703913	2704159
chr2L	2704085	2704331
chr2L	2704323	2704569
chr2L	2705346	2705592
chr2L	2705489	2705735
chr2L	2705552	2705798
chr2L	2705561	2705807
chr2L	2705647	2705893
chr2L	2706008	2706254
chr2L	2706008	2706254
chr2L	2706185	2706431
chr2L	2706676	2706922
chr2L	2708079	2708325
chr2L	2708083	2708329
chr2L	2708083	2708329
chr2L	2708190	2708436
chr2L	2708914	2709160
chr2L	2709031	2709277
chr2L	2709661	2709907
chr2L	2712826	2713072
chr2L	2712847	2713093
chr2L	2713762	2714008
chr2L	2714010	2714256
chr2L	2714171	2714417
chr2L	2714295	2714541
chr2L	2714752	2714998
chr2L	2715161	2715407
chr2L	2715337	2715583
chr2L	2717317	2717563
chr2L	2717535	2717781
chr2L	2731272	2731518
chr2L	2731996	2732242
chr2L	2732043	2732289
chr2L	2732182	2732428
chr2L	2733066	2733312
chr2L	2734248	2734494
chr2L	2734700	2734946
chr2L	2734789	2735035
chr2L	2735875	2736121
chr2L	2736574	2736820
chr2L	2736654	2736900
chr2L	2753038	2753284
chr2L	2754202	2754448
chr2L	2754495	2754741
chr2L	2754776	2755022
chr2L	2755489	2755735
chr2L	2755680	2755926
chr2L	2783359	2783605
chr2L	2783541	2783787
chr2L	2783565	2783811
chr2L	2783565	2783811
chr2L	2783742	2783988
chr2L	2783849	2784095
chr2L	2783898	2784144
chr2L	2783957	2784203
chr2L	2784086	2784332
chr2L	2784086	2784332
chr2L	2784086	2784332
chr2L	2784238	2784484
chr2L	2784238	2784484
chr2L	2784260	2784506
chr2L	2784448	2784694
chr2L	2784575	2784821
chr2L	2785057	2785303
chr2L	2785273	2785519
chr2L	2786686	2786932
chr2L	2787868	2788114
chr2L	2789122	2789368
chr2L	2789594	2789840
chr2L	2790226	2790472
chr2L	2790993	2791239
chr2L	2791183	2791429
chr2L	2791378	2791624
chr2L	2791515	2791761
chr2L	2791515	2791761
chr2L	2791546	2791792
chr2L	2792703	2792949
chr2L	2792881	2793127
chr2L	2794262	2794508
chr2L	2795271	2795517
chr2L	2795734	2795980
chr2L	2796822	2797068
chr2L	2797233	2797479
chr2L	2797823	2798069
chr2L	2797823	2798069
chr2L	2798231	2798477
chr2L	2798987	2799233
chr2L	2799366	2799612
chr2L	2805841	2806087
chr2L	2806671	2806917
chr2L	2806790	2807036
chr2L	2808366	2808612
chr2L	2810678	2810924
chr2L	2821322	2821568
chr2L	2821814	2822060
chr2L	2822245	2822491
chr2L	2822396	2822642
chr2L	2825591	2825837
chr2L	2825739	2825985
chr2L	2825930	2826176
chr2L	2826265	2826511
chr2L	2826907	2827153
chr2L	2828280	2828526
chr2L	2828376	2828622
chr2L	2828453	2828699
chr2L	2829273	2829519
chr2L	2850667	2850913
chr2L	2850848	2851094
chr2L	2853816	2854062
chr2L	2854390	2854636
chr2L	2855149	2855395
chr2L	2858023	2858269
chr2L	2858321	2858567
chr2L	2858699	2858945
chr2L	2858738	2858984
chr2L	2860021	2860267
chr2L	2860021	2860267
chr2L	2861117	2861363
chr2L	2861559	2861805
chr2L	2863988	2864234
chr2L	2864280	2864526
chr2L	2866050	2866296
chr2L	2873177	2873423
chr2L	2883371	2883617
chr2L	2883379	2883625
chr2L	2883924	2884170
chr2L	2884223	2884469
chr2L	2886240	2886486
chr2L	2886557	2886803
chr2L	2886914	2887160
chr2L	2887104	2887350
chr2L	2889524	2889770
chr2L	2890193	2890439
chr2L	2890496	2890742
chr2L	2890843	2891089
chr2L	2891084	2891330
chr2L	2891812	2892058
chr2L	2891955	2892201
chr2L	2892095	2892341
chr2L	2894169	2894415
chr2L	2895643	2895889
chr2L	2896987	2897233
chr2L	2897503	2897749
chr2L	2898135	2898381
chr2L	2899058	2899304
chr2L	2899058	2899304
chr2L	2901614	2901860
chr2L	2902033	2902279
chr2L	2903239	2903485
chr2L	2903239	2903485
chr2L	2903405	2903651
chr2L	2904212	2904458
chr2L	2904280	2904526
chr2L	2905124	2905370
chr2L	2906567	2906813
chr2L	2907041	2907287
chr2L	2907258	2907504
chr2L	2908987	2909233
chr2L	2909250	2909496
chr2L	2909777	2910023
chr2L	2909817	2910063
chr2L	2910498	2910744
chr2L	2910535	2910781
chr2L	2910605	2910851
chr2L	2910756	2911002
chr2L	2912284	2912530
chr2L	2912996	2913242
chr2L	2913292	2913538
chr2L	2913312	2913558
chr2L	2913396	2913642
chr2L	2913676	2913922
chr2L	2914211	2914457
chr2L	2914226	2914472
chr2L	2916149	2916395
chr2L	2916324	2916570
chr2L	2916379	2916625
chr2L	2916544	2916790
chr2L	2916778	2917024
chr2L	2916954	2917200
chr2L	2917972	2918218
chr2L	2918921	2919167
chr2L	2919362	2919608
chr2L	2919606	2919852
chr2L	2920041	2920287
chr2L	2920053	2920299
chr2L	2921354	2921600
chr2L	2922399	2922645
chr2L	2922820	2923066
chr2L	2922946	2923192
chr2L	2923265	2923511
chr2L	2923830	2924076
chr2L	2923954	2924200
chr2L	2923983	2924229
chr2L	2925702	2925948
chr2L	2926264	2926510
chr2L	2926548	2926794
chr2L	2926733	2926979
chr2L	2927101	2927347
chr2L	2927144	2927390
chr2L	2927306	2927552
chr2L	2927561	2927807
chr2L	2927837	2928083
chr2L	2928497	2928743
chr2L	2928572	2928818
chr2L	2928632	2928878
chr2L	2928633	2928879
chr2L	2928808	2929054
chr2L	2929378	2929624
chr2L	2929586	2929832
chr2L	2930563	2930809
chr2L	2930834	2931080
chr2L	2930924	2931170
chr2L	2930925	2931171
chr2L	2932219	2932465
chr2L	2932642	2932888
chr2L	2932696	2932942
chr2L	2932817	2933063
chr2L	2935537	2935783
chr2L	2935750	2935996
chr2L	2935806	2936052
chr2L	2935897	2936143
chr2L	2935980	2936226
chr2L	2935984	2936230
chr2L	2937288	2937534
chr2L	2938089	2938335
chr2L	2938874	2939120
chr2L	2938977	2939223
chr2L	2939719	2939965
chr2L	2939939	2940185
chr2L	2940192	2940438
chr2L	2940192	2940438
chr2L	2940401	2940647
chr2L	2940583	2940829
chr2L	2941101	2941347
chr2L	2941711	2941957
chr2L	2942082	2942328
chr2L	2942380	2942626
chr2L	2942387	2942633
chr2L	2942479	2942725
chr2L	2942685	2942931
chr2L	2943939	2944185
chr2L	2944504	2944750
chr2L	2945013	2945259
chr2L	2945819	2946065
chr2L	2946087	2946333
chr2L	2946111	2946357
chr2L	2946433	2946679
chr2L	2955548	2955794
chr2L	2955611	2955857
chr2L	2955611	2955857
chr2L	2955806	2956052
chr2L	2955865	2956111
chr2L	2956187	2956433
chr2L	2956187	2956433
chr2L	2956194	2956440
chr2L	2956202	2956448
chr2L	2956369	2956615
chr2L	2956465	2956711
chr2L	2956902	2957148
chr2L	2957512	2957758
chr2L	2957755	2958001
chr2L	2957755	2958001
chr2L	2958000	2958246
chr2L	2958133	2958379
chr2L	2958543	2958789
chr2L	2958658	2958904
chr2L	2958883	2959129
chr2L	2959141	2959387
chr2L	2986560	2986806
chr2L	2987229	2987475
chr2L	2997075	2997321
chr2L	2997145	2997391
chr2L	3046214	3046460
chr2L	3046245	3046491
chr2L	3046295	3046541
chr2L	3048594	3048840
chr2L	3057638	3057884
chr2L	3058359	3058605
chr2L	3059139	3059385
chr2L	3072778	3073024
chr2L	3078595	3078841
chr2L	3078906	3079152
chr2L	3079458	3079704
chr2L	3079481	3079727
chr2L	3079548	3079794
chr2L	3079644	3079890
chr2L	3080289	3080535
chr2L	3082567	3082813
chr2L	3082987	3083233
chr2L	3083509	3083755
chr2L	3083509	3083755
chr2L	3084241	3084487
chr2L	3085365	3085611
chr2L	3086134	3086380
chr2L	3086875	3087121
chr2L	3086947	3087193
chr2L	3087104	3087350
chr2L	3087152	3087398
chr2L	3087152	3087398
chr2L	3087253	3087499
chr2L	3088219	3088465
chr2L	3088219	3088465
chr2L	3088650	3088896
chr2L	3088838	3089084
chr2L	3089250	3089496
chr2L	3091646	3091892
chr2L	3091990	3092236
chr2L	3092620	3092866
chr2L	3093864	3094110
chr2L	3096764	3097010
chr2L	3096764	3097010
chr2L	3097228	3097474
chr2L	3098194	3098440
chr2L	3099057	3099303
chr2L	3099128	3099374
chr2L	3099948	3100194
chr2L	3100063	3100309
chr2L	3100267	3100513
chr2L	3103163	3103409
chr2L	3103351	3103597
chr2L	3103461	3103707
chr2L	3103622	3103868
chr2L	3103719	3103965
chr2L	3104165	3104411
chr2L	3105206	3105452
chr2L	3105498	3105744
chr2L	3105701	3105947
chr2L	3106319	3106565
chr2L	3107166	3107412
chr2L	3108016	3108262
chr2L	3108963	3109209
chr2L	3109138	3109384
chr2L	3109397	3109643
chr2L	3110736	3110982
chr2L	3110736	3110982
chr2L	3111218	3111464
chr2L	3111325	3111571
chr2L	3111382	3111628
chr2L	3111530	3111776
chr2L	3111530	3111776
chr2L	3111644	3111890
chr2L	3113527	3113773
chr2L	3113632	3113878
chr2L	3113949	3114195
chr2L	3113972	3114218
chr2L	3114198	3114444
chr2L	3114336	3114582
chr2L	3114487	3114733
chr2L	3114550	3114796
chr2L	3117162	3117408
chr2L	3117414	3117660
chr2L	3117888	3118134
chr2L	3118729	3118975
chr2L	3118824	3119070
chr2L	3119701	3119947
chr2L	3119849	3120095
chr2L	3120147	3120393
chr2L	3120314	3120560
chr2L	3120414	3120660
chr2L	3120536	3120782
chr2L	3120903	3121149
chr2L	3121135	3121381
chr2L	3121477	3121723
chr2L	3121503	3121749
chr2L	3121698	3121944
chr2L	3122279	3122525
chr2L	3122584	3122830
chr2L	3123703	3123949
chr2L	3127935	3128181
chr2L	3128063	3128309
[truncated: 268,999 more rows]
