# Supplementary material for: Nucleosomes Shape DNA Polymorphism and Divergence
Source: PLoS Genet. 2014 Jul 3;10(7):e1004457. doi: 10.1371/journal.pgen.1004457 (PMC4081404; doi:10.1371/journal.pgen.1004457)
Supplement: Table S3 — Correlations between the rate of divergence of the indicated substitutional path and GC content or nucleosome “occupancy”. (TXT) [file pgen.1004457.s020.txt]

Table S3. Correlations between the rate of divergence of the indicated substitutional path and GC content or nucleosome “occupancy” for non-overlapping intergenic windows and n147 regions. GC_in_500-bp_window is the Spearmans ρ for the correlation between divergence on the melanogaster lineage and GC content in non-overlapping 500-bp windows in which at least 166 intergenic bases were polarizable and no more than 250 bp in the reference were “N”. n142-152_coverage is the comparable correlation for divergence across n147 regions in which at least 50 intergenic bases were polarizable and where “occupancy” was estimated by the sum of the coverage of that n147 region among the larger set of 142-152 bp nucleosomal fragments. n147_GC is a similar correlation for divergence and GC content of n147 regions in which at least 50 intergenic bases were polarizable.
 
Substitution	GC_in_500-bp_window	142-152_coverage	n147_GC
G2A_C2T          -0.399                  -0.065               -0.274
G2T_C2A          -0.336                  -0.062               -0.202
G2C_C2G          -0.155                  -0.030               -0.055
A2T_T2A          -0.400                  -0.102               -0.318
A2G_T2C          -0.271                  -0.069               -0.216
A2C_T2G          -0.217                  -0.075               -0.192
