# Supplementary material for: Nucleosomes Shape DNA Polymorphism and Divergence
Source: PLoS Genet. 2014 Jul 3;10(7):e1004457. doi: 10.1371/journal.pgen.1004457 (PMC4081404; doi:10.1371/journal.pgen.1004457)
Supplement: Table S4 — Estimates (per-n147) of π, Δπ and divergence for intronic and intergenic nucleosomal regions (n147), a non-overlapping subset of n147 and the euchromatic genome (see text). (TXT) [file pgen.1004457.s021.txt]

Table S4.  Estimates of π, ∆π and divergence for intronic and intergenic nucleosomal regions (n147), a non-ovelapping subset of n147 and the euchromatic genome (see text).  

       ____________________________ π ______________________________        ___________________________ ∆π ________________________________     _____________________ divergence _____________________
                 intronic                         intergenic                        intronic                         intergenic                        intronic                      intergenic
A2D      n147    n147NOL    genome         n147    n147NOL    genome        n147    n147NOL    genome          n147    n147NOL    genome        n147   n147NOL   genome        n147   n147NOL   genome
______________________________________________________________________________________________________________________________________________________________________________________________________
AC     0.00057   0.00057   0.00061       0.00056   0.00058   0.00058       -0.0363   -0.0357   -0.0306       -0.0382   -0.0363   -0.0373       0.0054   0.0055   0.0059       0.0052   0.0053   0.0054
AG     0.00140   0.00142   0.00148       0.00142   0.00145   0.00142       -0.0284   -0.0270   -0.0240       -0.0278   -0.0254   -0.0281       0.0109   0.0109   0.0116       0.0105   0.0108   0.0108
AT     0.00111   0.00112   0.00122       0.00109   0.00111   0.00113       -0.0380   -0.0374   -0.0318       -0.0406   -0.0391   -0.0380       0.0090   0.0093   0.0107       0.0087   0.0090   0.0096
CA     0.00164   0.00167   0.00175       0.00163   0.00165   0.00166       -0.0500   -0.0489   -0.0455       -0.0492   -0.0500   -0.0488       0.0105   0.0106   0.0117       0.0100   0.0101   0.0105
CG     0.00096   0.00094   0.00099       0.00098   0.00100   0.00101       -0.0367   -0.0388   -0.0332       -0.0314   -0.0309   -0.0328       0.0067   0.0068   0.0070       0.0064   0.0065   0.0066
CT     0.00371   0.00371   0.00394       0.00367   0.00365   0.00372       -0.0291   -0.0286   -0.0250       -0.0288   -0.0296   -0.0289       0.0208   0.0209   0.0228       0.0195   0.0196   0.0204
GA     0.00374   0.00379   0.00395       0.00367   0.00372   0.00369       -0.0285   -0.0271   -0.0237       -0.0320   -0.0294   -0.0304       0.0208   0.0210   0.0228       0.0196   0.0200   0.0204
GC     0.00095   0.00095   0.00100       0.00101   0.00102   0.00100       -0.0372   -0.0350   -0.0305       -0.0328   -0.0322   -0.0330       0.0069   0.0069   0.0071       0.0066   0.0065   0.0066
GT     0.00164   0.00166   0.00174       0.00161   0.00165   0.00168       -0.0502   -0.0507   -0.0464       -0.0470   -0.0449   -0.0466       0.0106   0.0107   0.0119       0.0099   0.0099   0.0105
TA     0.00115   0.00116   0.00126       0.00112   0.00113   0.00114       -0.0334   -0.0328   -0.0310       -0.0400   -0.0392   -0.0391       0.0092   0.0094   0.0109       0.0090   0.0092   0.0098
TC     0.00141   0.00143   0.00149       0.00139   0.00143   0.00142       -0.0275   -0.0259   -0.0232       -0.0296   -0.0266   -0.0287       0.0109   0.0111   0.0117       0.0106   0.0107   0.0108
TG     0.00058   0.00056   0.00061       0.00056   0.00058   0.00058       -0.0391   -0.0386   -0.0337       -0.0345   -0.0370   -0.0358       0.0055   0.0056   0.0059       0.0051   0.0052   0.0053
______________________________________________________________________________________________________________________________________________________________________________________________________
Total  0.00149   0.00150   0.00157       0.00148   0.00150   0.00150       -0.0346   -0.0338   -0.0301       -0.0350   -0.0340   -0.0345       0.0103   0.0104   0.0113       0.0098   0.0100   0.0102

GC2AT  0.00268   0.00271   0.00285       0.00265   0.00267   0.00269       -0.0395   -0.0388   -0.0352       -0.0392   -0.0385   -0.0387       0.0157   0.0158   0.0173       0.0148   0.0149   0.0154
AT2GC  0.00099   0.00099   0.00105       0.00099   0.00101   0.00100       -0.0328   -0.0318   -0.0279       -0.0325   -0.0313   -0.0325       0.0082   0.0083   0.0088       0.0078   0.0080   0.0081
